# Supplementary material for: New loci and candidate genes in spring two-rowed barley detected through meta-analysis of a field trial European network
Source: Theor Appl Genet. 2025 Jun 23;138(7):158. doi: 10.1007/s00122-025-04934-8 (PMC12185650; doi:10.1007/s00122-025-04934-8)
Supplement: Supplementary file 2 — Supplementary file2 (XLSX 319 KB) [file 122_2025_4934_MOESM2_ESM.xlsx]

## Sheet: Article information
New loci and candidate genes in spring two-rowed barley detected through meta-analysis of a field trial European network
Francesc Montardit-Tarda1, Ana M Casas1, William TB Thomas2, Florian Schnaithmann3, Rajiv Sharma4,5, Salar Shaaf4,6, Chiara Campoli2, Joanne Russell2, Luke Ramsay2, Micha M Bayer2, Stefano Delbono7, Marko Jääskeläinen8,9, Maitry Paul8,9, Frederick L Stoddard9,10, Andrea Visioni11, Andrew J Flavell12, Klaus Pillen3, Benjamin Kilian4,13, Andreas Graner4, Laura Rossini6, Robbie Waugh2, Luigi Cattive…
1Estación Experimental de Aula Dei – Consejo Superior de Investigaciones Científicas (EEAD-CSIC), Avenida Montañana 1005, 500059, Zaragoza, España
2James Hutton Institute, Errol Road, Invergowrie, Dundee DD2 5DA, United Kingdom
3Martin-Luther-Univ. Halle-Wittenberg, Betty-Heimann-Str. 3, 06120 Halle (Saale), Germany
4Leibniz Institute of Plant Genetics and Crop Plant Reasearch (IPK), Corrensstrasse 3, 06466 Gatersleben, Germany
5Scotland’s Rural College, Peter Wilson Building, The King’s Buildings, West Mains Road, Edinburgh EH9 3JG, United Kingdom
6Università degli Studi di Milano, Via Celoria 2, 20133 Milano, Italy
7Council for Agricultural Research and Economics (CREA), Research Centre for Genomics and Bionformatics, Via San Protaso 302, 29017 Fiorenzuola d’Arda, Italy
8Institute of Biotechnology, University of Helsinki, FI-00014 Helsinki, Finland
9Viikki Plant Sciences Centre, University of Helsinki, FI-00014 Helsinki, Finland
10Natural Resources Institute Finland (LUKE), FI-00014 Helsinki, Finland
11International Center for Agricultural Research in the Dry Areas (ICARDA), Rabat 10100, Morocco
12Dundee University at SCRI, Invergowrie, Dundee DD2 5DA, United Kingdom
13Global Crop Diversity Trust, Platz Der Vereinten Nationen 7, 53113 Bonn, Germany
*Correspondence: igartua@eead.csic.es

## Sheet: Table S1
Table S1. Information of release year and country of 164 two-rowed spring barley genotypes. The “GWAS panel” column marks if the cultivar was used for analysis, after curation. Genotypic information of different flowering-related genes, and Vrs1. ENA codes for exome capture sequence data.
Genotype	Country	Release year	GWAS panel	PpdH1	PpdH2	VrnH1	VrnH2	VrnH3_promoter	VrnH3 intron	HvCEN exon4	Vrs1.t	ENA Run Accession	ENA Sample Accession	ENA Project Accession	publication	imputed
Aapo	Finland	1975	yes	rec	Dom	Vrn1-3	rec	pe	TC	G	A	ERR14839155	ERS23985676	PRJEB88448	this study
Abava	Latvia	1978	yes	rec	Dom	Vrn1-3	rec	pe	AG	G	A	N/A	N/A	N/A	N/A	y
Akcent	Czech Republic	1992	yes	rec	Dom	Vrn1-3	rec	pl	TC	G	A	N/A	N/A	N/A	N/A	y
Akka	Sweden	1970	no	rec	Dom	Vrn1-3	rec	pl	TC	G	A	N/A	N/A	N/A	N/A
Alexis	Germany	1986	yes	rec	Dom	Vrn1-3	rec	pl	TC	G	A	N/A	N/A	N/A	N/A	y
Alis	Denmark	1985	yes	rec	Dom	Vrn1-3	rec	pe	AG	G	A	N/A	N/A	N/A	N/A	y
Alliot	Denmark	1999	yes	rec	Dom	Vrn1-2	rec	pl	TC	G	A	ERR14839156	ERS23985677	PRJEB88448	this study
Annabell	Germany	1999	yes	rec	Dom	Vrn1-2	rec	pl	TC	G	G	ERR14839157	ERS23985678	PRJEB88448	this study
Anni	Estonia	1980	yes	rec	Dom	Vrn1-1	Dom	pl	TC	G	A	ERR9849655	ERS12231603	PRJEB53544	Chen et al. 2022
Ansis	Latvia	1996	yes	rec	Dom	Vrn1-3	rec	pl	TC	G	A	N/A	N/A	N/A	N/A	y
Apex	Netherlands	1984	yes	rec	Dom	Vrn1-3	Dom	pe	TC	G	A	ERR9849516	ERS12231472	PRJEB53544	Chen et al. 2022
Aramir	Netherlands	1974	yes	rec	Dom	Vrn1-3	rec	pe	TC	G	A	ERR9849517	ERS12231473	PRJEB53544	Chen et al. 2022
Armelle	France	1974	yes	rec	Dom	vrn1	rec	pl	TC	G	A	ERR14839158	ERS23985679	PRJEB88448	this study
Arvo	Finland	1966	yes	rec	Dom	Vrn1-1	rec	pl	TC	G	A	ERR14839159	ERS23985680	PRJEB88448	this study
Athos	France	1975	yes	rec	Dom	Vrn1-1	Dom	pl	TC	G	A	ERR14839160	ERS23985681	PRJEB88448	this study
Atlas	Czech Republic	1976	yes	rec	Dom	Vrn1-1	rec	pl	TC	G	A	ERR14839161	ERS23985682	PRJEB88448	this study
Atribut	Czech Republic	1996	yes	rec	Dom	Vrn1-3	Dom	pl	TC	G	A	ERR14839162	ERS23985683	PRJEB88448	this study
Balder_J	Sweden	1964	yes	rec	Dom	Vrn1-1	rec	pl	TC	G	A	ERR14839163	ERS23985684	PRJEB88448	this study
Balga	Latvia	1990	yes	rec	Dom	Vrn1-3	rec	pe	TC	G	A	ERR14839164	ERS23985685	PRJEB88448	this study
Barabas	Denmark	2005	yes	rec	Dom	Vrn1-1	rec	pl	TC	G	G	ERR1457353	ERS1206169	PRJEB14445	Mascher et al. 2017
Barke	Germany	1996	yes	rec	Dom	Vrn1-3	rec	pe	TC	G	A	ERR9849805	ERS12231789	PRJEB53544	Chen et al. 2022
Baronesse	Germany	1989	yes	rec	Dom	Vrn1-2	rec	pl	TC	G	G	ERR14839165	ERS23985686	PRJEB88448	this study
Beatrix	Germany	2004	yes	rec	Dom	Vrn1-3	rec	pl	TC	G	G	ERR9849439	ERS12231399	PRJEB53544	Chen et al. 2022
Berenice	France	1972	yes	rec	Dom	Vrn1-3	Dom	pl	TC	G	A	ERR14839166	ERS23985687	PRJEB88448	this study
Birgitta	Sweden	1963	yes	rec	Dom	Vrn1-3	rec	pe	TC	G	A	ERR14839170	ERS23985691	PRJEB88448	this study
Birka	Sweden	1981	yes	rec	Dom	Vrn1-3	rec	pl	TC	G	A	ERR14839167	ERS23985688	PRJEB88448	this study
Blenheim	UK	1984	yes	rec	Dom	Vrn1-3	rec	pl	TC	G	A	ERR9849520	ERS12231477	PRJEB53544	Chen et al. 2022
Bonus	Sweden	1952	yes	rec	Dom	Vrn1-1	rec	pl	TC	G	A	ERR9849864	ERS12231602	PRJEB53544	Chen et al. 2022
Braemar	United Kingdom	2000	yes	rec	Dom	Vrn1-2	rec	pl	TC	G	A	ERR14839168	ERS23985689	PRJEB88448	this study
Brazil	France	2001	yes	rec	Dom	Vrn1-3	rec	pl	TC	G	A	ERR14839169	ERS23985690	PRJEB88448	this study
Britta	Sweden	1964	yes	rec	Dom	Vrn1-3	rec	pl	TC	G	A	ERR14839171	ERS23985692	PRJEB88448	this study
Caja	Denmark	1980	yes	rec	Dom	Vrn1-3	rec	pl	TC	G	A	N/A	N/A	N/A	N/A	y
Calgary	France	2002	yes	rec	Dom	Vrn1-2	rec	pe	TC	G	A	ERR1457318	ERS1206138	PRJEB14445	Mascher et al. 2017
Carlsberg	Denmark	1947	yes	rec	Dom	Vrn1-1	rec	pl	TC	G	A	ERR9849522	ERS12231479	PRJEB53544	Chen et al. 2022
Cellar	United Kingdom	2001	yes	rec	Dom	Vrn1-1	rec	pl	TC	G	A	ERR14839172	ERS23985693	PRJEB88448	this study
Ceylon	Netherlands	2003	yes	rec	Dom	Vrn1-3	rec	pl	TC	G	A	ERR1457323	ERS1206150	PRJEB14445	Mascher et al. 2017
Chanell	Denmark	2006	yes	rec	Dom	Vrn1-2	rec	pl	TC	G	A	ERR1457324	ERS1206172	PRJEB14445	Mascher et al. 2017
Chariot	United Kingdom	1992	yes	rec	Dom	Vrn1-2	rec	pl	TC	G	A	ERR14839173	ERS23985694	PRJEB88448	this study
Claret	United Kingdom	1980	yes	rec	Dom	Vrn1-1	rec	pl	TC	G	A	ERR9849524	ERS12231481	PRJEB53544	Chen et al. 2022
Class	United Kingdom	2003	yes	rec	Dom	Vrn1-2	Dom	pl	TC	G	A	ERR14839174	ERS23985695	PRJEB88448	this study
Cleopatra	Austria	1991	yes	rec	Dom	Vrn1-3	Dom	pe	TC	G	A	ERR14839175	ERS23985696	PRJEB88448	this study
Cooper	United Kingdom	1994	yes	rec	Dom	Vrn1-3	rec	pl	TC	G	A	ERR14839176	ERS23985697	PRJEB88448	this study
Corgi	United Kingdom	1983	yes	rec	Dom	Vrn1-3	rec	pl	TC	G	A	N/A	N/A	N/A	N/A	y
Corniche	Germany	1983	yes	rec	Dom	Vrn1-3	rec	pl	TC	G	A	ERR14839177	ERS23985698	PRJEB88448	this study
Cristalia	United Kingdom	2004	yes	rec	Dom	Vrn1-3	rec	pl	TC	G	A	ERR1457349	ERS1206162	PRJEB14445	Mascher et al. 2017
Croydon	Sweden	1982	yes	rec	Dom	Vrn1-3	Dom	pl	TC	G	A	ERR14839178	ERS23985699	PRJEB88448	this study
Dandy	United Kingdom	1988	yes	rec	Dom	Vrn1-2	rec	pl	TC	G	A	ERR14839179	ERS23985700	PRJEB88448	this study
Danuta	Germany	2000	yes	rec	Dom	Vrn1-2	rec	pl	TC	G	G	ERR14839180	ERS23985701	PRJEB88448	this study
Deba_Abed	Denmark	1965	yes	rec	Dom	Vrn1-3	rec	pl	TC	G	A	ERR14839181	ERS23985702	PRJEB88448	this study
Delta_SB2R_B3448	Netherlands	1959	yes	rec	Dom	Vrn1-3	rec	pl	TC	G	A	N/A	N/A	N/A	N/A	y
Derkado	Germany	1987	yes	rec	Dom	Vrn1-3	Dom	pl	TC	G	A	ERR14839182	ERS23985703	PRJEB88448	this study
Dialog	Denmark	2000	yes	rec	Dom	Vrn1-2	Dom	pl	TC	G	G	ERR14839183	ERS23985704	PRJEB88448	this study
Diamant	Czech Republic	1965	yes	rec	Dom	Vrn1-1	rec	pl	TC	G	A	ERR9849525	ERS12231482	PRJEB53544	Chen et al. 2022
Digersano	Italy	1991	yes	rec	Dom	Vrn1-4	Dom	pl	TC	G	A	ERR14839184	ERS23985705	PRJEB88448	this study
Domen	Norway	1952	yes	NA	NA	NA	NA	NA	NA	NA	NA	ERR14839185	ERS23985706	PRJEB88448	this study
Drost	Denmark	1954	yes	rec	Dom	Vrn1-1	rec	pe	AG	G	A	ERR14839186	ERS23985707	PRJEB88448	this study
Egmont	United Kingdom	1980	yes	rec	Dom	Vrn1-1	rec	pl	TC	G	A	ERR14839187	ERS23985708	PRJEB88448	this study
Elantra	Denmark	1998	yes	rec	Dom	Vrn1-3	rec	pl	TC	G	A	ERR14839188	ERS23985709	PRJEB88448	this study
Elo	Estonia	1989	yes	rec	Dom	Vrn1-3	rec	pl	TC	G	A	ERR14839189	ERS23985710	PRJEB88448	this study
Emir	Netherlands	1962	yes	rec	Dom	Vrn1-3	Dom	pl	TC	G	A	ERR14839190	ERS23985711	PRJEB88448	this study
Eunova	Austria	2000	yes	rec	Dom	Vrn1-1	rec	pe	TC	G	A	ERR9849441	ERS12231401	PRJEB53544	Chen et al. 2022
Famin	Czech Republic	1996	yes	rec	Dom	Vrn1-3	rec	pl	TC	G	A	ERR14839191	ERS23985712	PRJEB88448	this study
Favorit	Czech Republic	1973	yes	rec	Dom	Vrn1-1	rec	pl	TC	G	A	N/A	N/A	N/A	N/A	y
Felicitas	Germany	2002	yes	rec	Dom	Vrn1-2	rec	pl	TC	G	G	ERR1457350	ERS1206139	PRJEB14445	Mascher et al. 2017
Formula	Sweden	1987	yes	rec	Dom	Vrn1-1	rec	pl	TC	G	A	ERR14839192	ERS23985713	PRJEB88448	this study
Forum	Czech Republic	1993	yes	rec	Dom	Vrn1-1	Dom	pl	TC	G	A	N/A	N/A	N/A	N/A	y
Freja	Sweden	1941	yes	rec	Dom	Vrn1-1	rec	pl	TC	G	A	ERR14839193	ERS23985714	PRJEB88448	this study
Galan	Slovak Republic	1990	yes	rec	Dom	Vrn1-3	rec	pl	TC	G	A	ERR14839194	ERS23985715	PRJEB88448	this study
Gate	Latvia	1995	yes	rec	Dom	Vrn1-3	rec	pl	TC	G	A	ERR14839195	ERS23985716	PRJEB88448	this study
Gizmo	Denmark	2006	yes	rec	Dom	Vrn1-2	rec	pl	TC	G	A	ERR1457321	ERS1206173	PRJEB14445	Mascher et al. 2017
Golden_Promise	United Kingdom	1968	yes	rec	Dom	Vrn1-1	rec	pl	TC	G	A	ERR9849528	ERS12231485	PRJEB53544	Chen et al. 2022
Golf	United Kingdom	1983	yes	rec	Dom	Vrn1-1	rec	pl	TC	G	A	ERR9849529	ERS12231486	PRJEB53544	Chen et al. 2022
Gorm	Denmark	1981	yes	rec	Dom	Vrn1-1	rec	pe	AG	G	A	ERR14839196	ERS23985717	PRJEB88448	this study
Hana	Czech Republic	1973	yes	rec	Dom	Vrn1-4	rec	pl	TC	G	A	ERR9849575	ERS12231529	PRJEB53544	Chen et al. 2022
Hanka	Germany	1997	yes	rec	Dom	Vrn1-3	rec	pl	TC	G	A	ERR14839197	ERS23985718	PRJEB88448	this study
Hanna_2RSB	Sweden	1992	yes	rec	Dom	Vrn1-1	rec	pl	TC	G	A	ERR9849577	ERS12231531	PRJEB53544	Chen et al. 2022
Harry	Sweden	1978	yes	rec	Dom	Vrn1-3	rec	pl	TC	G	A	ERR14839198	ERS23985719	PRJEB88448	this study
Helmi	Finland	1942	yes	rec	Dom	Vrn1-1	Dom	pl	TC	G	A	ERR14839199	ERS23985720	PRJEB88448	this study
Heris	Czech Republic	1998	yes	rec	Dom	Vrn1-2	rec	pl	TC	G	A	ERR14839200	ERS23985721	PRJEB88448	this study
Hydrogen	Denmark	1999	yes	rec	Dom	Vrn1-4	Dom	pl	TC	G	A	ERR14839201	ERS23985722	PRJEB88448	this study
Ida	Sweden	1980	yes	rec	Dom	Vrn1-3	rec	pl	TC	G	A	ERR14839202	ERS23985723	PRJEB88448	this study
Idumeja	Latvia	1998	yes	rec	Dom	Vrn1-3	rec	pe	AG	G	A	ERR14839203	ERS23985724	PRJEB88448	this study
Ilga	Latvia	1983	yes	rec	Dom	Vrn1-1	rec	pe	AG	G	A	ERR14839204	ERS23985725	PRJEB88448	this study
Imber	United Kingdom	1970	yes	rec	Dom	Vrn1-3	rec	pe	TC	G	A	ERR14839205	ERS23985726	PRJEB88448	this study
Impala	Netherlands	1964	yes	rec	Dom	Vrn1-3	rec	pl	TC	G	A	ERR14839206	ERS23985727	PRJEB88448	this study
Imula	Latvia	1985	no	rec	Dom	Vrn1-3	rec	pe	AG	G	A	N/A	N/A	N/A	N/A
Isabella	Denmark	2005	yes	NA	NA	NA	NA	NA	NA	NA	NA	ERR1457295	ERS1206163	PRJEB14445	Mascher et al. 2017
Isaria	Germany	1924	yes	rec	Dom	Vrn1-3	rec	pl	TC	C	A	ERR9849537	ERS12231493	PRJEB53544	Chen et al. 2022
Jarek	Czech Republic	1987	yes	rec	Dom	Vrn1-3	rec	pl	TC	G	A	ERR14839207	ERS23985728	PRJEB88448	this study
Karat	Czech Republic	1981	yes	rec	Dom	Vrn1-3	rec	pl	TC	G	A	ERR14839208	ERS23985729	PRJEB88448	this study
Kenia	Denmark	1931	yes	rec	Dom	Vrn1-1	rec	pl	TC	G	A	ERR9849538	ERS12231494	PRJEB53544	Chen et al. 2022
Keops	Denmark	2006	yes	rec	Dom	Vrn1-2	Dom	pe	TC	G	G	ERR1457296	ERS1206174	PRJEB14445	Mascher et al. 2017
Koral	Czech Republic	1980	yes	rec	Dom	Vrn1-4	rec	pl	TC	G	A	ERR14839209	ERS23985730	PRJEB88448	this study
Kristaps	Latvia	2002	yes	rec	Dom	Vrn1-1	rec	pe	TC	G	A	ERR1457297	ERS1206140	PRJEB14445	Mascher et al. 2017
Krystal	Czech Republic	1981	yes	rec	Dom	Vrn1-1	rec	pl	TC	G	A	ERR14839210	ERS23985731	PRJEB88448	this study
Ladik	Czech Republic	1992	yes	rec	Dom	Vrn1-3	rec	pl	TC	G	A	ERR14839211	ERS23985732	PRJEB88448	this study
Latvijas_Vietejie	Latvia	NA	no	rec	Dom	Vrn1-4	rec	pe	AG	G	A	N/A	N/A	N/A	N/A
Leeni	Estonia	2006	yes	rec	Dom	Vrn1-3	rec	pl	TC	G	A	ERR1457319	ERS1206175	PRJEB14445	Mascher et al. 2017
Lenta	Denmark	1947	yes	rec	Dom	Vrn1-1	rec	pl	TC	G	A	ERR14839212	ERS23985733	PRJEB88448	this study
Lofa_Abed	NA	1975	yes	rec	Dom	Vrn1-1	rec	pe	AG	G	A	ERR14839213	ERS23985734	PRJEB88448	this study
Lud	United Kingdom	1976	yes	rec	Dom	Vrn1-1	rec	pl	TC	G	A	ERR14839214	ERS23985735	PRJEB88448	this study
Lux	Denmark	1997	yes	rec	Dom	Vrn1-3	rec	pl	TC	G	A	ERR14839215	ERS23985736	PRJEB88448	this study
Lysimax	Denmark	1994	yes	rec	Dom	Vrn1-4	rec	pl	TC	G	A	ERR14839216	ERS23985737	PRJEB88448	this study
Maris_Mink	United Kingdom	1973	yes	rec	Dom	Vrn1-3	rec	pl	TC	G	A	ERR14839217	ERS23985738	PRJEB88448	this study
Marthe	Germany	2005	yes	rec	Dom	Vrn1-1	rec	pl	TC	G	G	ERR1457352	ERS1206171	PRJEB14445	Mascher et al. 2017
Midas	United Kingdom	1970	yes	rec	Dom	Vrn1-1	rec	pe	AG	G	A	ERR14839218	ERS23985739	PRJEB88448	this study
Mona	Sweden	1971	yes	rec	Dom	Vrn1-1	rec	pl	TC	G	A	ERR14839219	ERS23985740	PRJEB88448	this study
Nathalie	Denmark	2006	yes	rec	Dom	Vrn1-1	rec	pe	TC	G	G	ERR1457320	ERS1206176	PRJEB14445	Mascher et al. 2017
Nordal	Denmark	1971	yes	rec	Dom	Vrn1-1	rec	pl	TC	G	A	ERR14839220	ERS23985741	PRJEB88448	this study
Odessa	Germany	2003	yes	rec	Dom	Vrn1-3	rec	pl	TC	G	A	ERR1457347	ERS1206152	PRJEB14445	Mascher et al. 2017
Odin	Denmark	1981	yes	rec	Dom	Vrn1-1	rec	pl	TC	G	A	ERR14839221	ERS23985742	PRJEB88448	this study
Okos	Italy	1975	yes	rec	Dom	Vrn1-3	rec	pl	TC	G	A	ERR14839222	ERS23985743	PRJEB88448	this study
Optic	United Kingdom	1995	yes	rec	Dom	Vrn1-3	rec	pl	TC	G	A	ERR9849656	ERS12231604	PRJEB53544	Chen et al. 2022
Orza	Turkey	1994	no	Dom	Dom	vrn1	rec	pe	TC	G	A	ERR14839223	ERS23985744	PRJEB88448	this study
Otis	Italy	NA	no	Dom	Dom	Vrn1-6	rec	pe	TC	G	A	N/A	N/A	N/A	N/A
Otto	Italy	1972	yes	rec	Dom	Vrn1-3	rec	pl	TC	G	A	ERR14841222	ERS23987172	PRJEB88448	this study
Pasadena	Germany	1998	yes	rec	Dom	Vrn1-3	rec	pl	TC	G	A	ERR14839224	ERS23985745	PRJEB88448	this study
Perun	Czech Republic	1988	yes	rec	Dom	Vrn1-3	rec	pl	TC	G	A	ERR9849549	ERS12231504	PRJEB53544	Chen et al. 2022
Priora	Italy	2000	no	Dom	Dom	Vrn1-8	Dom	pl	TC	C	A	ERR1457348	ERS1206195	PRJEB14445	Mascher et al. 2017
Prisma	Netherlands	1985	yes	rec	Dom	Vrn1-3	rec	pl	TC	G	A	ERR14839225	ERS23985746	PRJEB88448	this study
Proctor	United Kingdom	1953	yes	rec	Dom	Vrn1-1	rec	pe	AG	G	A	ERR9849553	ERS12231508	PRJEB53544	Chen et al. 2022
Prosa	Austria	1996	yes	rec	Dom	Vrn1-3	rec	pl	TC	G	A	ERR14839226	ERS23985747	PRJEB88448	this study
Quartz	United Kingdom	1992	yes	rec	Dom	Vrn1-3	Dom	pl	TC	G	A	N/A	N/A	N/A	N/A	y
Quench	United Kingdom	2006	yes	rec	Dom	Vrn1-2	rec	pl	TC	G	A	ERR1457301	ERS1206164	PRJEB14445	Mascher et al. 2017
Rapid	Czech Republic	1976	yes	rec	Dom	Vrn1-1	rec	pl	TC	G	A	ERR14839227	ERS23985748	PRJEB88448	this study
Rika	Sweden	1951	yes	rec	Dom	Vrn1-1	rec	pl	TC	G	A	ERR9849555	ERS12231510	PRJEB53544	Chen et al. 2022
Riviera	United Kingdom	1995	yes	rec	Dom	Vrn1-2	Dom	pl	TC	G	A	ERR14839228	ERS23985749	PRJEB88448	this study
Roxana	Germany	2000	yes	rec	Dom	Vrn1-3	rec	pl	TC	G	A	ERR14839229	ERS23985750	PRJEB88448	this study
Ruja	Latvia	1992	yes	rec	Dom	Vrn1-3	rec	pe	AG	G	A	ERR14839230	ERS23985751	PRJEB88448	this study
Saana	Finland	1996	yes	rec	Dom	Vrn1-1	rec	pe	AG	G	A	ERR14839231	ERS23985752	PRJEB88448	this study
Salka	Denmark	1973	yes	rec	Dom	Vrn1-1	rec	pl	TC	G	A	ERR14839232	ERS23985753	PRJEB88448	this study
Salve	Sweden	1975	yes	rec	Dom	Vrn1-1	rec	pl	TC	G	A	ERR14839233	ERS23985754	PRJEB88448	this study
Scandium	Denmark	2005	yes	rec	Dom	Vrn1-3	rec	pl	TC	G	A	ERR1457261	ERS1206165	PRJEB14445	Mascher et al. 2017
Scarlett	Germany	1996	yes	rec	Dom	Vrn1-1	rec	pl	TC	G	A	ERR9849807	ERS12231791	PRJEB53544	Chen et al. 2022
Simba	Denmark	2003	yes	rec	Dom	Vrn1-2	Dom	pe	TC	G	G	ERR1457262	ERS1206154	PRJEB14445	Mascher et al. 2017
Smilla	Denmark	2004	yes	rec	Dom	Vrn1-1	rec	pl	TC	G	G	ERR1457351	ERS1206166	PRJEB14445	Mascher et al. 2017
Spartan	Czech Republic	1977	yes	NA	NA	NA	NA	NA	NA	NA	NA	ERR9849559	ERS12231514	PRJEB53544	Chen et al. 2022
Static	United Kingdom	1999	yes	rec	Dom	Vrn1-1	rec	pl	TC	G	A	ERR14839234	ERS23985755	PRJEB88448	this study
Steina	Germany	1980	yes	rec	Dom	Vrn1-3	rec	pl	TC	G	A	ERR14839235	ERS23985756	PRJEB88448	this study
Stendes	Latvia	1972	yes	NA	NA	NA	NA	NA	NA	NA	NA	ERR14839236	ERS23985757	PRJEB88448	this study
Tarm92	Turkey	1993	no	Dom	Dom	vrn1	Dom	pe	TC	G	A	ERR9849660	ERS12231328	PRJEB53544	Chen et al. 2022
Tellus	Sweden	1970	yes	rec	Dom	Vrn1-3	rec	pl	TC	G	A	ERR9849561	ERS12231516	PRJEB53544	Chen et al. 2022
Terno	Czech Republic	1991	yes	rec	Dom	Vrn1-1	rec	pl	TC	G	A	ERR14839237	ERS23985758	PRJEB88448	this study
Thuringia	Germany	1995	yes	rec	Dom	Vrn1-3	rec	pe	TC	G	A	ERR14839238	ERS23985759	PRJEB88448	this study
Tidone	Italy	1994	no	Dom	Dom	Vrn1-3	rec	pl	TC	C	A	N/A	N/A	N/A	N/A
Tocada	Germany	2003	yes	rec	Dom	Vrn1-3	rec	pl	TC	G	G	ERR1457322	ERS1206146	PRJEB14445	Mascher et al. 2017
Tremois	France	1989	yes	rec	Dom	Vrn1-7	rec	pl	TC	G	A	ERR9849435	ERS12231326	PRJEB53544	Chen et al. 2022
Triumph	Germany	1973	yes	rec	Dom	Vrn1-3	rec	pl	TC	G	A	ERR9849562	ERS12231517	PRJEB53544	Chen et al. 2022
Tyra	Denmark	1975	yes	rec	Dom	Vrn1-3	rec	pl	TC	C	A	ERR9849563	ERS12231518	PRJEB53544	Chen et al. 2022
Union	Germany	1955	yes	rec	Dom	Vrn1-3	rec	pl	TC	G	A	ERR9849564	ERS12231519	PRJEB53544	Chen et al. 2022
Vada	Netherlands	1958	yes	rec	Dom	Vrn1-1	rec	pl	TC	G	A	ERR9849565	ERS12231520	PRJEB53544	Chen et al. 2022
Valticky	Czech Republic	1950	yes	rec	Dom	Vrn1-1	rec	pl	TC	G	A	ERR9849566	ERS12231521	PRJEB53544	Chen et al. 2022
Vankkuri	Finland	1943	yes	rec	Dom	Vrn1-1	rec	pl	TC	G	A	ERR14839239	ERS23985760	PRJEB88448	this study
Viivi	Finland	1994	yes	rec	Dom	Vrn1-3	Dom	pl	TC	G	A	ERR14839240	ERS23985761	PRJEB88448	this study
Volla	Germany	1957	yes	rec	Dom	Vrn1-3	rec	pe	TC	G	A	ERR9849570	ERS12231524	PRJEB53544	Chen et al. 2022
Welam_B5930	Sweden	1976	yes	rec	Dom	Vrn1-1	rec	pl	TC	G	A	ERR14839241	ERS23985762	PRJEB88448	this study
Wisa	Germany	1951	yes	rec	Dom	Vrn1-3	rec	pl	TC	G	A	ERR9849571	ERS12231525	PRJEB53544	Chen et al. 2022
Zenit	Czech Republic	1985	yes	rec	Dom	Vrn1-3	rec	pl	TC	G	A	ERR14839242	ERS23985763	PRJEB88448	this study
Zephyr_SB2R_B3731	Netherlands	1966	yes	rec	Dom	Vrn1-1	rec	pl	TC	G	A	ERR14839243	ERS23985764	PRJEB88448	this study
SBCC147	Spain	1979	no	rec	Dom	Vrn1-3	rec	pl	TC	G	A	N/A	N/A	N/A	N/A
SBCC148	Spain	1940	no	Dom	Dom	Vrn1-1	rec	pl	AG	G	A	N/A	N/A	N/A	N/A
SBCC151	Spain	1944	no	Dom	Dom	Vrn1-1	rec	pl	AG	G	A	N/A	N/A	N/A	N/A
SBCC157	Spain	1953	no	Dom	rec	Vrn1-4	rec	pe	AG	G	A	N/A	N/A	N/A	N/A
SBCC158	Spain	1953	no	Dom	rec	Vrn1-1	rec	pe	AG	G	A	N/A	N/A	N/A	N/A
#Legend of genotypic columns
PpdH1: Dom, SNP22 'G' Gly 662, rec SNP22 'T' Trp 662, as in Turner et al (2005, Science 310:1031-1034)
PpdH2: Dom, presence of the gene; rec, truncated gene, as in Casao et al (2011, J Exp Bot 62:1939–1949)
VrnH1 alleles: as in Hemming et al (2009, Mol Genet Genomics 282:107–117)
VrnH2: Dom, presence of the HvZCCT genes, rec, absence of the HvZCCT genes, as in Karsai et al (2005, Theor Appl Genet 110:1458–1466)
VrnH3 - promoter, based on two indels, early del ins, late ins del, as in Casas et al (2011, Theor Appl Genet 122:1293–1304)
VrnH3 - intron, two SNPs, as in Casas et al (2011, Theor Appl Genet 122:1293–1304)
HvCEN: 'G' Ala 135, 'C' Pro 135, as in Comadran et al (2012, Nat Genet 44:1388-1392)
Vrs1.t: 'A' Ser 184, two-rowed normal genotype, 'G' Gly 184, two-rowed deficiens genotype, as in Sakuma et al (2017, Plant Physiol 175:1720–1731). A KASP marker was developed by company LGC, using
primer allele A “GAGAAGGACGAGCTCGGGCT”, primer allele G “AGAAGGACGAGCTCGGGCC”, and common reverse primer “TGGCGCCGTTGGCGTGTGC”.

## Sheet: Table S2
Table S2. Information of field trial network locations and best spatial correction model.									Days to heading (Z55)		Plant height		Grain yield		Thousand grain weight
Trial code	Country	Location	Latitude	Longitude	Elevation	Sowing density	Sowing date	Harvesting date	Model	Additional random term	Model	Additional random term	Model	Additional random term	Model	Additional random term
MAR16	Morocco	Marchouch	33°37'10" N	6°43'00''W	388	300 seeds/m2	2016-01-06	2016-06-28	RCB	R	ARRC		RCB	R+C
MAR17	Morocco	Marchouch	33°37'10" N	6°43'00''W	388	300 seeds/m2	2016-12-24	2017-06-20	ARR	R	RCB		ARC	R+C	RCB	R
ESP16	Spain	El Vedado (Zuera)	41°51'36" N	0°39'14" W	403	400 seeds/m2	2015-11-11	2016-06-30	ARRC		ARRC	C	ARRC	C	RCB
ESP17	Spain	El Vedado (Zuera)	41°51'30.2"N	00°39'15.3"W	298	400 seeds/m2	2916-11-15	2017-06-13	RCB	C	ARRC	C	ARC	C
ITA09	Italy	Fiorenzuola d'Arda	44°55'52.5"N	9°53'41.0"E	78	350 seeds/m2	2009-02-17	2009-06-23	RCB	C	ARC	C	ARR		RCB	R+C
ITA10	Italy	Fiorenzuola d'Arda	44°55'58.3"N	9°53'57.5"E	73	350 seeds/m2	2010-03-01	2010-07-06	RCB	R	RCB	R	RCB	C	ARR
ITA16	Italy	Fiorenzuola d'Arda	44°55'31.8"N	9°53'39.3"E	80	350 seeds/m2	2015-11-05	2016-06-21	ARR	R	ARRC		ARRC		RCB	R
ITA17	Italy	Fiorenzuola d'Arda	44°55'36.1"N	9°53'36.3"E	81	350 seeds/m2	2016-11-08	2017-07-10	ARRC		ARRC		ARRC		ARRC
DE1-09	Germany	Halle	51°29′46.05″N	11°59′29.58″E	112		2009-03-31	2009-08-04	RCB	C	RCB	R+C	ARR	R+C	ARRC
DE1-10	Germany	Halle	51°29′46.1″N	11°59′29.6″E	112		2010-04-06	10/08/10 & 20/08/10	ARR	R	ARRC	R	ARRC	R+C	RCB	R+C
DE2-09	Germany	Gatersleben	51°49'38.3"N	11°16'10.0"E	107		2009-04-03	2009-08-07	RCB	C	ARR	C	RCB	R+C	ARC	C
DE2-10	Germany	Gatersleben	51°49'38.3"N	11°16'10.0"E	107		2010-04-08	2010-08-24	NA		NA		NA		NA
GBR09	United Kingdom	Dundee	56°29'04.4"N	3°08'16.7"W	155	350 seeds/m2	2009-03-25	2009-08-29	ARR	R	RCB	R+C	ARC	R+C	RCB	C
GBR10	United Kingdom	Dundee	56°29'04.9"N	3°07'45.6"W	130	350 seeds/m2	2010-04-01	2010-08-25	RCB		ARR	R+C	ARC	R	RCB	R
GBR16	United Kingdom	Balruddery	56°28'50.6"N	3°06'35.3"W	85	350 seeds/m2	2016-03-16	2016-08-29	RCB		ARR	R	ARRC		ARC
GBR17	United Kingdom	Balruddery	56°29'00.7"N	3°07'08.7"W	114	350 seeds/m2	2017-03-29	24/08/2017 (Rep 1) & 27/08 (Rep 2)	RCB		RCB		RCB	R	RCB
FIN16	Finland	Museopelto	60°13'22"N	25°00'43"E	5	500 seeds/m2	2016-05-11	2016-08-27	RCB	R	RCB	R	ARRC	R	RCB	R+C
FIN17	Finland	Museopelto	60°13'22"N	25°00'43"E	5	500 seeds/m2	2017-05-19	2017-09-18	RCB		ARC	R+C	RCB	C	RCB	R
									#RCB randomized complete block
									#ARR auto-regressive order 1 in rows
									#ARC auto-regressive order 1 in columns
									#ARRC auto-regressive order 1 in rows columns
									#R rows as random factor
									#C columns as random factor
									#R+C rows and columns as random factors

## Sheet: Table S3
Table S3. Summary of MTAs in single-trials GWA.
Trait	Trial	SNP	Chromosome	Position (bp)	P.value	MAF	QTL regions
TGW	ITA16	JHI-Hv50k-2016-11704	chr1H	13343738	5.34e-05	0.172	1
TGW	FIN16	JHI-Hv50k-2016-140970	chr2H	653596587	2.69e-05	0.106	2
TGW	FIN16	JHI-Hv50k-2016-140944	chr2H	653621332	2.69e-05	0.106
TGW	FIN16	JHI-Hv50k-2016-199420	chr3H	539638016	9.16e-05	0.06	3
TGW	FIN16	JHI-Hv50k-2016-200089	chr3H	542418217	9.16e-05	0.06
TGW	GBR17	JHI-Hv50k-2016-330194	chr5H	518685442	4.12e-05	0.139	4
TGW	GBR17	JHI-Hv50k-2016-330195	chr5H	518685490	4.12e-05	0.139
TGW	GBR17	JHI-Hv50k-2016-330196	chr5H	518685595	4.25e-05	0.132
TGW	ESP17	JHI-Hv50k-2016-111081	chr6H	483471877	9.35e-05	0.079	5
TGW	GBR09	JHI-Hv50k-2016-519440	chr7H	630314109	4.6e-05	0.066	6
PH	FIN16	JHI-Hv50k-2016-190640	chr3H	493577552	4.65e-05	0.093	1
PH	ITA16	JHI-Hv50k-2016-197205	chr3H	529851310	9.15e-05	0.384
PH	GBR16	JHI-Hv50k-2016-197205	chr3H	529851310	6.61e-05	0.384
PH	GBR17	JHI-Hv50k-2016-197205	chr3H	529851310	3.29e-05	0.384
PH	GBR09	JHI-Hv50k-2016-197205	chr3H	529851310	7.95e-06	0.384
PH	ESP17	JHI-Hv50k-2016-197205	chr3H	529851310	9.36e-05	0.384
PH	ITA16	JHI-Hv50k-2016-197260	chr3H	529944715	9.15e-05	0.384
PH	GBR16	JHI-Hv50k-2016-197260	chr3H	529944715	6.61e-05	0.384
PH	GBR17	JHI-Hv50k-2016-197260	chr3H	529944715	3.29e-05	0.384
PH	GBR09	JHI-Hv50k-2016-197260	chr3H	529944715	7.95e-06	0.384
PH	ESP17	JHI-Hv50k-2016-197260	chr3H	529944715	9.36e-05	0.384
PH	GBR09	JHI-Hv50k-2016-197262	chr3H	529944840	3.51e-05	0.377
PH	ITA16	JHI-Hv50k-2016-197270	chr3H	529946390	9.15e-05	0.384
PH	GBR16	JHI-Hv50k-2016-197270	chr3H	529946390	6.61e-05	0.384
PH	GBR17	JHI-Hv50k-2016-197270	chr3H	529946390	3.29e-05	0.384
PH	GBR09	JHI-Hv50k-2016-197270	chr3H	529946390	7.95e-06	0.384
PH	ESP17	JHI-Hv50k-2016-197270	chr3H	529946390	9.36e-05	0.384
PH	ITA16	JHI-Hv50k-2016-197272	chr3H	529946595	9.39e-05	0.377
PH	GBR16	JHI-Hv50k-2016-197272	chr3H	529946595	9.33e-05	0.377
PH	GBR17	JHI-Hv50k-2016-197272	chr3H	529946595	2.88e-05	0.377
PH	GBR09	JHI-Hv50k-2016-197272	chr3H	529946595	8.7e-06	0.377
PH	ESP17	JHI-Hv50k-2016-197272	chr3H	529946595	9.02e-05	0.377
PH	ITA16	JHI-Hv50k-2016-197274	chr3H	529946850	9.39e-05	0.377
PH	GBR16	JHI-Hv50k-2016-197274	chr3H	529946850	9.33e-05	0.377
PH	GBR17	JHI-Hv50k-2016-197274	chr3H	529946850	2.88e-05	0.377
PH	GBR09	JHI-Hv50k-2016-197274	chr3H	529946850	8.7e-06	0.377
PH	ESP17	JHI-Hv50k-2016-197274	chr3H	529946850	9.02e-05	0.377
PH	ITA16	JHI-Hv50k-2016-197275	chr3H	529947180	9.39e-05	0.377
PH	GBR16	JHI-Hv50k-2016-197275	chr3H	529947180	9.33e-05	0.377
PH	GBR17	JHI-Hv50k-2016-197275	chr3H	529947180	2.88e-05	0.377
PH	GBR09	JHI-Hv50k-2016-197275	chr3H	529947180	8.7e-06	0.377
PH	ESP17	JHI-Hv50k-2016-197275	chr3H	529947180	9.02e-05	0.377
PH	ITA16	JHI-Hv50k-2016-204951	chr3H	562578172	7.04e-05	0.298	2
PH	GBR09	JHI-Hv50k-2016-204951	chr3H	562578172	7.77e-05	0.298
PH	ESP16	JHI-Hv50k-2016-204951	chr3H	562578172	2.9e-05	0.298
PH	ITA16	JHI-Hv50k-2016-204952	chr3H	562578196	7.04e-05	0.298
PH	GBR09	JHI-Hv50k-2016-204952	chr3H	562578196	7.77e-05	0.298
PH	ESP16	JHI-Hv50k-2016-204952	chr3H	562578196	2.9e-05	0.298
PH	ESP16	JHI-Hv50k-2016-204966	chr3H	562580192	9.21e-05	0.291
PH	ESP16	JHI-Hv50k-2016-204981	chr3H	562583464	9.21e-05	0.291
PH	ITA16	JHI-Hv50k-2016-204986	chr3H	562585430	7.04e-05	0.298
PH	GBR09	JHI-Hv50k-2016-204986	chr3H	562585430	7.77e-05	0.298
PH	ESP16	JHI-Hv50k-2016-204986	chr3H	562585430	2.9e-05	0.298
PH	ITA16	JHI-Hv50k-2016-204992	chr3H	562587513	7.04e-05	0.298
PH	GBR09	JHI-Hv50k-2016-204992	chr3H	562587513	7.77e-05	0.298
PH	ESP16	JHI-Hv50k-2016-204992	chr3H	562587513	2.9e-05	0.298
PH	ESP16	JHI-Hv50k-2016-205000	chr3H	562717417	6.6e-05	0.219
PH	ESP16	JHI-Hv50k-2016-205137	chr3H	563141095	6.6e-05	0.219
PH	ESP17	JHI-Hv50k-2016-206708	chr3H	571200450	1.76e-05	0.172
PH	ESP17	JHI-Hv50k-2016-207304	chr3H	573789881	2.84e-05	0.272
PH	ESP17	JHI-Hv50k-2016-207452	chr3H	573899539	2.84e-05	0.272
PH	ESP17	JHI-Hv50k-2016-207451	chr3H	573899631	2.84e-05	0.272
PH	ESP17	JHI-Hv50k-2016-207436	chr3H	573902212	2.21e-05	0.265
PH	ITA09	JHI-Hv50k-2016-501203	chr7H	593432421	6.21e-05	0.053	3
HD	ESP16	JHI-Hv50k-2016-29782	chr1H	388574811	4.52e-06	0.053	1
HD	ESP17	JHI-Hv50k-2016-29782	chr1H	388574811	5.52e-06	0.053
HD	ESP16	JHI-Hv50k-2016-36661	chr1H	438820091	9.64e-07	0.066	2
HD	ESP17	JHI-Hv50k-2016-36661	chr1H	438820091	2.05e-06	0.066
HD	ESP16	JHI-Hv50k-2016-36668	chr1H	439093944	9.64e-07	0.066
HD	ESP17	JHI-Hv50k-2016-36668	chr1H	439093944	2.05e-06	0.066
HD	ESP16	JHI-Hv50k-2016-36670	chr1H	439312112	9.64e-07	0.066
HD	ESP17	JHI-Hv50k-2016-36670	chr1H	439312112	2.05e-06	0.066
HD	ESP16	JHI-Hv50k-2016-36684	chr1H	439396620	9.64e-07	0.066
HD	ESP17	JHI-Hv50k-2016-36684	chr1H	439396620	2.05e-06	0.066
HD	ITA16	JHI-Hv50k-2016-36690	chr1H	439402226	8.47e-05	0.06
HD	ESP16	JHI-Hv50k-2016-36690	chr1H	439402226	5.44e-07	0.06
HD	ESP17	JHI-Hv50k-2016-36690	chr1H	439402226	1.73e-06	0.06
HD	ITA16	JHI-Hv50k-2016-36731	chr1H	439619379	8.47e-05	0.06
HD	ESP16	JHI-Hv50k-2016-36731	chr1H	439619379	5.44e-07	0.06
HD	ESP17	JHI-Hv50k-2016-36731	chr1H	439619379	1.73e-06	0.06
HD	ESP16	BOPA2_12_30505	chr1H	439771264	9.64e-07	0.066
HD	ESP17	BOPA2_12_30505	chr1H	439771264	2.05e-06	0.066
HD	ITA16	JHI-Hv50k-2016-36756	chr1H	439772015	8.47e-05	0.06
HD	ESP16	JHI-Hv50k-2016-36756	chr1H	439772015	5.44e-07	0.06
HD	ESP17	JHI-Hv50k-2016-36756	chr1H	439772015	1.73e-06	0.06
HD	ITA16	JHI-Hv50k-2016-36777	chr1H	439918346	8.47e-05	0.06
HD	ESP16	JHI-Hv50k-2016-36777	chr1H	439918346	5.44e-07	0.06
HD	ESP17	JHI-Hv50k-2016-36777	chr1H	439918346	1.73e-06	0.06
HD	ESP16	JHI-Hv50k-2016-36783	chr1H	440036807	9.64e-07	0.066
HD	ESP17	JHI-Hv50k-2016-36783	chr1H	440036807	2.05e-06	0.066
HD	ITA16	JHI-Hv50k-2016-36785	chr1H	440037346	8.47e-05	0.06
HD	ESP16	JHI-Hv50k-2016-36785	chr1H	440037346	5.44e-07	0.06
HD	ESP17	JHI-Hv50k-2016-36785	chr1H	440037346	1.73e-06	0.06
HD	ESP16	JHI-Hv50k-2016-36792	chr1H	440300895	9.64e-07	0.066
HD	ESP17	JHI-Hv50k-2016-36792	chr1H	440300895	2.05e-06	0.066
HD	ITA16	JHI-Hv50k-2016-36828	chr1H	440938345	8.47e-05	0.06
HD	ESP16	JHI-Hv50k-2016-36828	chr1H	440938345	5.44e-07	0.06
HD	ESP17	JHI-Hv50k-2016-36828	chr1H	440938345	1.73e-06	0.06
HD	ITA16	JHI-Hv50k-2016-36867	chr1H	441142581	8.47e-05	0.06
HD	ESP16	JHI-Hv50k-2016-36867	chr1H	441142581	5.44e-07	0.06
HD	ESP17	JHI-Hv50k-2016-36867	chr1H	441142581	1.73e-06	0.06
HD	ESP16	JHI-Hv50k-2016-36852	chr1H	441157426	9.64e-07	0.066
HD	ESP17	JHI-Hv50k-2016-36852	chr1H	441157426	2.05e-06	0.066
HD	ITA16	JHI-Hv50k-2016-36848	chr1H	441167925	8.47e-05	0.06
HD	ESP16	JHI-Hv50k-2016-36848	chr1H	441167925	5.44e-07	0.06
HD	ESP17	JHI-Hv50k-2016-36848	chr1H	441167925	1.73e-06	0.06
HD	ITA16	JHI-Hv50k-2016-36844	chr1H	441168803	8.47e-05	0.06
HD	ESP16	JHI-Hv50k-2016-36844	chr1H	441168803	5.44e-07	0.06
HD	ESP17	JHI-Hv50k-2016-36844	chr1H	441168803	1.73e-06	0.06
HD	ITA16	JHI-Hv50k-2016-35400	chr1H	441634999	8.47e-05	0.06
HD	ESP16	JHI-Hv50k-2016-35400	chr1H	441634999	5.44e-07	0.06
HD	ESP17	JHI-Hv50k-2016-35400	chr1H	441634999	1.73e-06	0.06
HD	ITA16	JHI-Hv50k-2016-35401	chr1H	441635041	8.47e-05	0.06
HD	ESP16	JHI-Hv50k-2016-35401	chr1H	441635041	5.44e-07	0.06
HD	ESP17	JHI-Hv50k-2016-35401	chr1H	441635041	1.73e-06	0.06
HD	ESP16	JHI-Hv50k-2016-36987	chr1H	441827145	2.66e-06	0.073
HD	ESP17	JHI-Hv50k-2016-36987	chr1H	441827145	2.1e-06	0.073
HD	ESP16	JHI-Hv50k-2016-37026	chr1H	441926907	2.66e-06	0.073
HD	ESP17	JHI-Hv50k-2016-37026	chr1H	441926907	2.1e-06	0.073
HD	ESP16	JHI-Hv50k-2016-37066	chr1H	441933090	2.66e-06	0.073
HD	ESP17	JHI-Hv50k-2016-37066	chr1H	441933090	2.1e-06	0.073
HD	ITA16	JHI-Hv50k-2016-37069	chr1H	441933432	6.23e-05	0.053
HD	ESP16	JHI-Hv50k-2016-37069	chr1H	441933432	7.64e-07	0.053
HD	ESP17	JHI-Hv50k-2016-37069	chr1H	441933432	4.54e-06	0.053
HD	GBR17	JHI-Hv50k-2016-75854	chr2H	33389846	4.13e-05	0.139	3
HD	FIN17	JHI-Hv50k-2016-82344	chr2H	69112961	9.92e-05	0.079	4
HD	FIN17	JHI-Hv50k-2016-82580	chr2H	70463888	4.22e-05	0.093
HD	FIN17	JHI-Hv50k-2016-83762	chr2H	78129806	4.22e-05	0.093	5
HD	FIN17	JHI-Hv50k-2016-83735	chr2H	78131321	4.22e-05	0.093
HD	FIN17	JHI-Hv50k-2016-83748	chr2H	78374898	4.22e-05	0.093
HD	FIN17	JHI-Hv50k-2016-84335	chr2H	80227469	1.25e-05	0.086
HD	FIN17	JHI-Hv50k-2016-84334	chr2H	80227961	1.25e-05	0.086
HD	FIN17	JHI-Hv50k-2016-84356	chr2H	80318510	1.25e-05	0.086
HD	FIN17	JHI-Hv50k-2016-84357	chr2H	80318516	1.25e-05	0.086
HD	ESP16	JHI-Hv50k-2016-132508	chr2H	638381599	8.73e-05	0.079	6
HD	ESP16	JHI-Hv50k-2016-133856	chr2H	641463680	4.05e-05	0.073
HD	ESP16	BOPA2_12_10623	chr2H	641464664	4.05e-05	0.073
HD	GBR19	JHI-Hv50k-2016-160692	chr3H	22384650	9.64e-05	0.285	7
HD	GBR19	JHI-Hv50k-2016-161005	chr3H	22693465	7.55e-05	0.298
HD	GBR16	JHI-Hv50k-2016-384127	chr6H	38248051	7.59e-05	0.086	8
HD	GBR16	JHI-Hv50k-2016-384516	chr6H	40063586	5.77e-05	0.086	9
HD	GBR16	JHI-Hv50k-2016-385081	chr6H	40412991	2.83e-05	0.093
HD	GBR16	JHI-Hv50k-2016-385144	chr6H	40419117	2.83e-05	0.093
HD	GBR16	JHI-Hv50k-2016-385154	chr6H	40426186	2.83e-05	0.093
HD	FIN16	JHI-Hv50k-2016-385161	chr6H	40578511	7.41e-05	0.066
HD	GBR16	JHI-Hv50k-2016-385161	chr6H	40578511	8e-05	0.066
HD	ITA16	JHI-Hv50k-2016-477377	chr7H	229691790	9.98e-05	0.06	10
HD	2016-03-01	JHI-Hv50k-2016-477377	chr7H	229691790	7.53e-05	0.06
HD	ESP16	JHI-Hv50k-2016-478809	chr7H	259621264	5.37e-05	0.053	11
HD	ESP16	SCRI_RS_167383	chr7H	262444588	7.59e-05	0.06
HD	ESP16	JHI-Hv50k-2016-481249	chr7H	309782103	4.1e-05	0.093	12
HD	ITA16	JHI-Hv50k-2016-482284	chr7H	339274267	8.72e-05	0.053	13
HD	ESP16	JHI-Hv50k-2016-482284	chr7H	339274267	5.83e-05	0.053
HD	ESP16	JHI-Hv50k-2016-482868	chr7H	353213748	7.87e-05	0.053	14
HD	ITA16	JHI-Hv50k-2016-487408	chr7H	445376601	8.13e-05	0.053	15
HD	ESP16	JHI-Hv50k-2016-487408	chr7H	445376601	3.54e-05	0.053
HD	ITA16	JHI-Hv50k-2016-487422	chr7H	451067950	8.13e-05	0.053
HD	ESP16	JHI-Hv50k-2016-487422	chr7H	451067950	3.54e-05	0.053
HD	ESP16	JHI-Hv50k-2016-487488	chr7H	471153267	4.85e-05	0.093	16
HD	ESP16	JHI-Hv50k-2016-487531	chr7H	471526994	4.1e-05	0.053
GY	GBR19	JHI-Hv50k-2016-489226	chr1H	486290749	9.6e-06	0.053	1
GY	ITA09	JHI-Hv50k-2016-106155	chr2H	565787578	3.04e-05	0.099	2
GY	ITA09	JHI-Hv50k-2016-106139	chr2H	565793759	3.04e-05	0.099
GY	ITA09	SCRI_RS_222844	chr2H	565796031	3.04e-05	0.099
GY	ITA09	JHI-Hv50k-2016-106131	chr2H	565802641	3.04e-05	0.099
GY	ITA09	JHI-Hv50k-2016-106127	chr2H	565804455	3.04e-05	0.099
GY	ITA09	JHI-Hv50k-2016-106085	chr2H	565810757	3.04e-05	0.099
GY	ITA09	JHI-Hv50k-2016-106163	chr2H	565920805	3.04e-05	0.099
GY	ITA09	JHI-Hv50k-2016-106192	chr2H	566164162	3.04e-05	0.099
GY	ITA09	JHI-Hv50k-2016-106227	chr2H	566276277	1.14e-05	0.093
GY	ITA09	JHI-Hv50k-2016-106222	chr2H	566277010	1.14e-05	0.093
GY	ITA09	JHI-Hv50k-2016-106211	chr2H	566280610	1.14e-05	0.093
GY	ITA09	JHI-Hv50k-2016-106233	chr2H	566687524	5.25e-05	0.086
GY	ITA09	JHI-Hv50k-2016-106234	chr2H	566688156	5.25e-05	0.086
GY	ITA09	JHI-Hv50k-2016-106243	chr2H	566691334	5.25e-05	0.086
GY	ITA09	JHI-Hv50k-2016-106275	chr2H	566930149	5.25e-05	0.086
GY	ITA09	JHI-Hv50k-2016-106282	chr2H	566933880	5.25e-05	0.086
GY	ITA09	JHI-Hv50k-2016-106359	chr2H	566984897	5.25e-05	0.086
GY	ITA09	JHI-Hv50k-2016-106354	chr2H	566986418	5.25e-05	0.086
GY	ITA09	JHI-Hv50k-2016-106350	chr2H	566988603	5.25e-05	0.086
GY	ITA09	SCRI_RS_154398	chr2H	566993214	7.27e-05	0.093
GY	ITA09	JHI-Hv50k-2016-106306	chr2H	567050642	5.25e-05	0.086
GY	ITA09	JHI-Hv50k-2016-106371	chr2H	567081809	5.25e-05	0.086
GY	ITA09	JHI-Hv50k-2016-106397	chr2H	567214873	5.25e-05	0.086
GY	ITA09	JHI-Hv50k-2016-106430	chr2H	567289887	5.25e-05	0.086
GY	ITA09	JHI-Hv50k-2016-106404	chr2H	567297285	5.25e-05	0.086
GY	ITA09	JHI-Hv50k-2016-106402	chr2H	567301863	5.25e-05	0.086
GY	ITA09	JHI-Hv50k-2016-106444	chr2H	567425910	5.25e-05	0.086
GY	ITA09	JHI-Hv50k-2016-106448	chr2H	567426396	5.25e-05	0.086
GY	ITA09	JHI-Hv50k-2016-106502	chr2H	567596862	5.25e-05	0.086
GY	ITA09	JHI-Hv50k-2016-106489	chr2H	567601641	5.25e-05	0.086
GY	ITA09	JHI-Hv50k-2016-106459	chr2H	567608633	2.91e-05	0.073
GY	ITA09	JHI-Hv50k-2016-106515	chr2H	567660213	2.91e-05	0.073
GY	ITA09	JHI-Hv50k-2016-106525	chr2H	567666623	1.6e-05	0.093
GY	ITA09	JHI-Hv50k-2016-106526	chr2H	567666862	2.91e-05	0.073
GY	ITA09	JHI-Hv50k-2016-106554	chr2H	567813910	2.91e-05	0.073
GY	ITA09	JHI-Hv50k-2016-106572	chr2H	567826808	2.91e-05	0.073
GY	ITA09	JHI-Hv50k-2016-106731	chr2H	568177791	3.34e-06	0.086
GY	ITA09	JHI-Hv50k-2016-106745	chr2H	568184982	3.34e-06	0.086
GY	ITA09	JHI-Hv50k-2016-106749	chr2H	568186319	3.34e-06	0.086
GY	ITA09	SCRI_RS_4930	chr2H	568413596	3.34e-06	0.086
GY	ITA09	JHI-Hv50k-2016-106776	chr2H	568593779	3.34e-06	0.086
GY	ITA09	JHI-Hv50k-2016-106842	chr2H	568888373	1.6e-05	0.093
GY	ESP16	JHI-Hv50k-2016-121286	chr2H	619212151	1.86e-06	0.086	3
GY	ESP16	JHI-Hv50k-2016-121365	chr2H	619341116	5.3e-05	0.079
GY	GBR09	JHI-Hv50k-2016-141922	chr2H	654668484	7.65e-05	0.238	4
GY	ESP16	JHI-Hv50k-2016-153544	chr3H	7214269	5.77e-05	0.258	5
GY	ESP16	JHI-Hv50k-2016-153541	chr3H	7214572	5.77e-05	0.258
GY	ESP16	JHI-Hv50k-2016-153538	chr3H	7214863	5.77e-05	0.258
GY	ESP16	JHI-Hv50k-2016-153528	chr3H	7215528	5.77e-05	0.258
GY	ESP16	JHI-Hv50k-2016-153525	chr3H	7215831	5.77e-05	0.258
GY	ESP16	JHI-Hv50k-2016-153517	chr3H	7216519	5.77e-05	0.258
GY	ESP16	JHI-Hv50k-2016-153558	chr3H	7285084	5.77e-05	0.258
GY	ESP16	JHI-Hv50k-2016-153570	chr3H	7445459	2.6e-05	0.298
GY	GBR19	JHI-Hv50k-2016-492609	chr5H	25973324	4.19e-05	0.152	6
GY	ESP17	JHI-Hv50k-2016-477377	chr7H	229691790	5.23e-05	0.06	7
GY	ESP17	JHI-Hv50k-2016-478809	chr7H	259621264	5.89e-05	0.053	8
GY	ESP17	SCRI_RS_167383	chr7H	262444588	1.46e-05	0.06
GY	ESP17	JHI-Hv50k-2016-479944	chr7H	284225753	3.01e-06	0.053	9
GY	ESP17	JHI-Hv50k-2016-482284	chr7H	339274267	3.51e-05	0.053	10
GY	ESP17	JHI-Hv50k-2016-482720	chr7H	351557688	3.01e-06	0.053	11
GY	ESP17	SCRI_RS_207127	chr7H	364189593	1.47e-05	0.06	12
GY	ESP17	JHI-Hv50k-2016-483333	chr7H	374173903	3.87e-05	0.066	13
GY	ESP17	JHI-Hv50k-2016-483434	chr7H	382914369	6.89e-05	0.06	14
GY	ESP17	JHI-Hv50k-2016-487408	chr7H	445376601	8.82e-06	0.053	15
GY	ESP17	JHI-Hv50k-2016-487422	chr7H	451067950	8.82e-06	0.053
GY	ESP17	JHI-Hv50k-2016-488516	chr7H	482755113	6.67e-05	0.053	16
GY	ESP17	JHI-Hv50k-2016-488567	chr7H	483488147	6.67e-05	0.053
GY	ESP17	JHI-Hv50k-2016-488566	chr7H	483488573	6.67e-05	0.053
GY	ESP17	JHI-Hv50k-2016-488564	chr7H	483489234	6.67e-05	0.053
GY	ESP17	JHI-Hv50k-2016-488543	chr7H	483506080	6.67e-05	0.053
GY	ESP17	JHI-Hv50k-2016-488571	chr7H	484010786	6.67e-05	0.053
GY	ESP17	JHI-Hv50k-2016-488572	chr7H	484010989	6.67e-05	0.053
GY	ESP17	JHI-Hv50k-2016-488579	chr7H	484146059	6.67e-05	0.053
GY	ESP17	JHI-Hv50k-2016-488582	chr7H	484148180	6.67e-05	0.053
GY	ESP17	JHI-Hv50k-2016-488583	chr7H	484162622	6.67e-05	0.053
GY	GBR19	JHI-Hv50k-2016-488665	chr7H	486550936	1.28e-05	0.053
GY	GBR19	JHI-Hv50k-2016-488671	chr7H	486708916	1.28e-05	0.053
GY	GBR19	JHI-Hv50k-2016-488689	chr7H	486917000	1.28e-05	0.053
GY	ESP17	JHI-Hv50k-2016-488853	chr7H	490001186	6.7e-06	0.079
GY	ESP17	JHI-Hv50k-2016-488873	chr7H	490384591	3.8e-05	0.086
GY	ESP17	JHI-Hv50k-2016-488866	chr7H	490472859	3.8e-05	0.086
GY	ESP17	JHI-Hv50k-2016-488886	chr7H	490669478	6.7e-06	0.079
GY	ESP17	JHI-Hv50k-2016-488887	chr7H	490669939	6.7e-06	0.079
GY	ESP17	JHI-Hv50k-2016-488898	chr7H	490785421	1.64e-05	0.093
GY	GBR19	BOPA2_12_30998	chr7H	491185479	4.78e-06	0.06
GY	GBR19	JHI-Hv50k-2016-488989	chr7H	493139466	4.78e-06	0.06
GY	GBR19	JHI-Hv50k-2016-489020	chr7H	493141408	1.28e-05	0.053
GY	GBR19	JHI-Hv50k-2016-489015	chr7H	493144378	4.78e-06	0.06
GY	GBR19	JHI-Hv50k-2016-489014	chr7H	493145239	4.78e-06	0.06
GY	GBR19	JHI-Hv50k-2016-489010	chr7H	493146293	4.78e-06	0.06
GY	GBR19	JHI-Hv50k-2016-489124	chr7H	496874345	9.6e-06	0.053
GY	GBR19	JHI-Hv50k-2016-489123	chr7H	496874555	5.99e-05	0.06
GY	GBR19	JHI-Hv50k-2016-489434	chr7H	498153198	1.28e-05	0.053
GY	GBR19	JHI-Hv50k-2016-489433	chr7H	498153398	1.28e-05	0.053
GY	DE1-10	JHI-Hv50k-2016-491548	chr7H	547518640	6.07e-05	0.053	17
GY	ITA10	JHI-Hv50k-2016-491548	chr7H	547518640	2.26e-06	0.053
GY	DE1-10	SCRI_RS_4562	chr7H	547519263	6.07e-05	0.053
GY	ITA10	SCRI_RS_4562	chr7H	547519263	2.26e-06	0.053
GY	DE1-10	JHI-Hv50k-2016-491568	chr7H	547607759	6.07e-05	0.053
GY	ITA10	JHI-Hv50k-2016-491568	chr7H	547607759	2.26e-06	0.053
GY	DE1-10	JHI-Hv50k-2016-491569	chr7H	547607891	6.07e-05	0.053
GY	ITA10	JHI-Hv50k-2016-491569	chr7H	547607891	2.26e-06	0.053
GY	DE1-10	JHI-Hv50k-2016-491570	chr7H	547608049	6.07e-05	0.053
GY	ITA10	JHI-Hv50k-2016-491570	chr7H	547608049	2.26e-06	0.053
GY	DE1-10	JHI-Hv50k-2016-491584	chr7H	547647398	6.07e-05	0.053
GY	ITA10	JHI-Hv50k-2016-491584	chr7H	547647398	2.26e-06	0.053
GY	DE1-10	JHI-Hv50k-2016-491626	chr7H	547911104	6.07e-05	0.053
GY	ITA10	JHI-Hv50k-2016-491626	chr7H	547911104	2.26e-06	0.053
GY	DE1-10	JHI-Hv50k-2016-491618	chr7H	547915295	6.07e-05	0.053
GY	ITA10	JHI-Hv50k-2016-491618	chr7H	547915295	2.26e-06	0.053
GY	DE1-10	JHI-Hv50k-2016-491670	chr7H	548075313	6.07e-05	0.053
GY	ITA10	JHI-Hv50k-2016-491670	chr7H	548075313	2.26e-06	0.053
GY	DE1-10	JHI-Hv50k-2016-491677	chr7H	548111935	6.07e-05	0.053
GY	ITA10	JHI-Hv50k-2016-491677	chr7H	548111935	2.26e-06	0.053
GY	DE1-10	JHI-Hv50k-2016-491688	chr7H	548113068	6.07e-05	0.053
GY	ITA10	JHI-Hv50k-2016-491688	chr7H	548113068	2.26e-06	0.053
GY	DE1-10	JHI-Hv50k-2016-491708	chr7H	548214801	6.07e-05	0.053
GY	ITA10	JHI-Hv50k-2016-491708	chr7H	548214801	2.26e-06	0.053
GY	ITA10	JHI-Hv50k-2016-492355	chr7H	558103891	7.4e-05	0.079	18
GY	GBR19	JHI-Hv50k-2016-492613	chr7H	565360018	7.28e-05	0.146
GY	ITA10	JHI-Hv50k-2016-493106	chr7H	567396080	1.62e-06	0.079
GY	ITA10	JHI-Hv50k-2016-493115	chr7H	567403854	1.62e-06	0.079
GY	GBR16	JHI-Hv50k-2016-501203	chr7H	593432421	2.22e-05	0.053	19
GY	ITA10	JHI-Hv50k-2016-517030	chr7H	623721527	7.67e-05	0.113	20

## Sheet: Table S4
Table S4. Average, minimum and maximum effect of meta-QTL for all four traits, across single locations, extracted from the MLM single-location analyses
Trait	QTL	SNP	min_effect	mean_effect	max_effect
HD	HD1	JHI-Hv50k-2016-9615	0.670507	1.27204	2.08961
HD	HD2	JHI-Hv50k-2016-22609	0.281781	0.666067	1.3535
HD	HD3	JHI-Hv50k-2016-30295	0.269589	1.29677	3.62986
HD	HD4	JHI-Hv50k-2016-40964	-2.41651	-1.08639	-0.419843
HD	HD5	JHI-Hv50k-2016-79301	-1.16027	-0.75036	0.045918
HD	HD6	JHI-Hv50k-2016-84334	0.454074	0.995898	1.31622
HD	HD7	JHI-Hv50k-2016-139077	0.769039	1.80867	3.70687
HD	HD8	JHI-Hv50k-2016-160692	-1.06924	-0.659895	-0.0994383
HD	HD9	JHI-Hv50k-2016-195020	-2.13007	-1.18315	-0.585879
HD	HD10	JHI-Hv50k-2016-202588	0.226717	0.767357	1.64707
HD	HD11	JHI-Hv50k-2016-230339	-2.14748	-1.12577	-0.315558
HD	HD12	JHI-Hv50k-2016-258528	0.470299	0.739849	1.21627
HD	HD13	JHI-Hv50k-2016-274290	-2.3865	-1.31928	-0.378075
HD	HD14	JHI-Hv50k-2016-281887	-1.67923	-0.806671	-0.0201404
HD	HD15	JHI-Hv50k-2016-333135	-4.07684	-1.55978	-0.173721
HD	HD16	JHI-Hv50k-2016-363055	0.419434	1.26931	2.20687
HD	HD17	JHI-Hv50k-2016-385161	-3.0973	-1.85107	-0.580348
HD	HD18	JHI-Hv50k-2016-449563	-1.83143	-0.926482	-0.317478
HD	HD19	JHI-Hv50k-2016-465895	0.22408	0.789899	1.79076
HD	HD20	JHI-Hv50k-2016-482284	-4.93303	-1.63006	-0.132079
HD	HD21	JHI-Hv50k-2016-487408	-5.12672	-1.58027	-0.151891
HD	HD22	JHI-Hv50k-2016-500129	0.52712	1.13458	2.35912
HD	HDa1	JHI-Hv50k-2016-36690	-6.2599	-3.30298	-2.88096
PH	PH1	JHI-Hv50k-2016-10283	0.561055	1.38914	2.71871
PH	PH2	JHI-Hv50k-2016-26359	-3.66838	-2.08303	-0.976973
PH	PH3	JHI-Hv50k-2016-31326	-4.22398	-2.34468	-1.19867
PH	PH4	JHI-Hv50k-2016-50444	-4.59081	-2.78634	-1.1912
PH	PH5	JHI-Hv50k-2016-71619	-4.47719	-2.24003	-1.0957
PH	PH6	SCRI_RS_207244	-3.05491	-1.83983	-0.664437
PH	PH7	JHI-Hv50k-2016-102401	0.825137	1.49462	2.2116
PH	PH8	JHI-Hv50k-2016-127870	-3.91774	-2.13268	-1.18619
PH	PH9	JHI-Hv50k-2016-149745	1.52662	2.84443	4.69673
PH	PH10	JHI-Hv50k-2016-164742	0.794411	2.69581	5.31677
PH	PH11	SCRI_RS_8664	-0.0885666	2.51227	4.99031
PH	PH12	JHI-Hv50k-2016-192298	1.16082	2.49429	5.16282
PH	PH13	JHI-Hv50k-2016-197260	1.1632	2.4573	4.83962
PH	PH14	JHI-Hv50k-2016-204986	1.76237	2.6879	5.42893
PH	PH15	JHI-Hv50k-2016-224935	-2.50848	-1.62576	-0.646123
PH	PH16	JHI-Hv50k-2016-233087	-5.76866	-2.45262	-1.26845
PH	PH17	JHI-Hv50k-2016-259677	0.82472	1.45147	2.67314
PH	PH18	SCRI_RS_25685	1.57451	2.86196	5.371
PH	PH19	JHI-Hv50k-2016-281008	-4.70453	-2.95806	-0.859715
PH	PH20	JHI-Hv50k-2016-325973	-3.69996	-2.09453	-0.965096
PH	PH21	JHI-Hv50k-2016-344172	-2.89426	-1.61709	-0.364272
PH	PH22	JHI-Hv50k-2016-363188	1.4458	2.64502	4.39634
PH	PH23	JHI-Hv50k-2016-376336	0.576925	2.43815	4.17337
PH	PH24	JHI-Hv50k-2016-432554	-2.81147	-1.92012	-1.47495
PH	PH25	JHI-Hv50k-2016-456995	0.724173	1.99425	3.61308
PH	PH26	SCRI_RS_235584	1.25911	1.89985	3.37339
PH	PH27	JHI-Hv50k-2016-488571	-4.58222	-2.5699	-0.915414
PH	PH28	JHI-Hv50k-2016-493193	-4.41525	-2.29618	-0.564571
PH	PH29	JHI-Hv50k-2016-501203	0.986901	3.56689	5.79911
GY	GY1	JHI-Hv50k-2016-50447	-0.38884	-0.204756	-0.0705922
GY	GY2	JHI-Hv50k-2016-107800	-0.460834	-0.268706	-0.0627219
GY	GY3	JHI-Hv50k-2016-126025	-0.404467	-0.251393	-0.107459
GY	GY4	JHI-Hv50k-2016-144055	-0.310754	-0.168948	-0.0321157
GY	GY5	JHI-Hv50k-2016-153479	-0.205543	-0.12262	0.0119365
GY	GY6	JHI-Hv50k-2016-226878	-0.300334	-0.138169	-0.0451719
GY	GY7	JHI-Hv50k-2016-279907	-0.219043	-0.127904	-0.0311702
GY	GY8	JHI-Hv50k-2016-441782	-0.0702427	0.158041	0.362086
GY	GY9	JHI-Hv50k-2016-489124	-0.591145	-0.243482	0.0394935
GY	GY10	JHI-Hv50k-2016-492462	-0.430561	-0.271034	-0.118006
GY	GY11	JHI-Hv50k-2016-504313	-0.363105	-0.234862	-0.0645419
TGW	TGW1	JHI-Hv50k-2016-8460	0.230877	1.10265	1.88206
TGW	TGW2	JHI-Hv50k-2016-30897	-1.52393	-0.825343	-0.345296
TGW	TGW3	JHI-Hv50k-2016-37341	-0.923079	-0.590229	-0.180505
TGW	TGW4	JHI-Hv50k-2016-78063	-2.01502	-1.12652	0.274367
TGW	TGW5	JHI-Hv50k-2016-143015	0.585171	1.33621	1.98926
TGW	TGW6	JHI-Hv50k-2016-148635	0.449646	0.836795	1.19758
TGW	TGW7	JHI-Hv50k-2016-164082	0.216749	0.814182	1.3204
TGW	TGW8	JHI-Hv50k-2016-186657	-0.884723	-0.664188	-0.445877
TGW	TGW9	JHI-Hv50k-2016-199513	0.790321	1.37198	2.2039
TGW	TGW10	JHI-Hv50k-2016-224889	-1.59516	-1.03876	-0.399298
TGW	TGW11	JHI-Hv50k-2016-230271	0.267923	0.835439	1.16415
TGW	TGW12	JHI-Hv50k-2016-236625	0.483799	1.00709	1.82775
TGW	TGW13	SCRI_RS_159331	0.358242	1.06726	1.55935
TGW	TGW14	JHI-Hv50k-2016-266331	0.460237	0.76061	1.29946
TGW	TGW15	JHI-Hv50k-2016-281008	-2.04743	-1.18663	-0.0569694
TGW	TGW16	JHI-Hv50k-2016-308899	-1.01033	-0.704256	-0.302092
TGW	TGW17	SCRI_RS_165578	-1.7432	-1.03775	-0.527888
TGW	TGW18	JHI-Hv50k-2016-364661	-1.27904	-0.940554	-0.624156
TGW	TGW19	JHI-Hv50k-2016-381643	-1.35385	-0.920088	-0.319442
TGW	TGW20	JHI-Hv50k-2016-402516	0.357125	0.716629	1.21172
TGW	TGW21	JHI-Hv50k-2016-433405	0.526793	0.90393	1.28404
TGW	TGW22	JHI-Hv50k-2016-452562	-1.83038	-0.860886	-0.340317
TGW	TGW23	JHI-Hv50k-2016-478583	-1.53435	-1.04694	-0.649933
TGW	TGW24	JHI-Hv50k-2016-483539	0.426332	0.629515	0.857247
TGW	TGW25	JHI-Hv50k-2016-486280	0.34688	0.814213	1.19987
TGW	TGW26	JHI-Hv50k-2016-488064	-1.17414	-0.758821	-0.450149
TGW	TGW27	JHI-Hv50k-2016-519440	-0.0100147	1.05558	2.00604

## Sheet: Table S5
Table S5. QTL with overlapping confidence intervals between traits
Chromosome	Heading date	Plant height	Thousand-grain weight	Grain yield
1H	HD1	PH1	TGW1
1H	HD2	PH2
1H	HD3	PH3	TGW2
1H		PH4		GY1
2H	HD5	PH6	TGW4
2H		PH8		GY3
2H			TGW5	GY4
3H		PH9	TGW6	GY5
3H		PH10	TGW7
3H		PH12	TGW8
3H	HD9	PH13	TGW9
3H		PH15	TGW10
4H	HD11		TGW11
5H	HD14	PH19	TGW15
5H	HD16	PH22	TGW18
6H	HD17		TGW19
6H		PH24	TGW21
7H	HD21	PH26	TGW25
7H		PH27	TGW26	GY9
7H		PH29		GY11

## Sheet: Table S6
Table S6. Exome capture marker enrichment results, in the QTL detected in the meta-analyses. Flagmarker ID was trimmed to shorten its length, i.e. JHI-9615 for JHI-Hv50k-2016-9615.
QTL	Flagmarker	CHR	Position (bp)	-log10(P)	EC CHR	EC Position	EC_LOG	Gene model	MorexV3 annotation
HD1	JHI-9615	1H	9334749	21.59	1H	8877543	28.09	HORVU.MOREX.r3.1HG0004150	Kinase family protein
HD6	JHI-84334	2H	80227961	13.12	2H	78743290	24	HORVU.MOREX.r3.2HG0121760	Receptor-like kinase
HD7	JHI-139077	2H	650766414	32.33	2H	650708179	42.77	HORVU.MOREX.r3.2HG0211620	Lecithin-cholesterol acyltransferase-like 1
HD8	JHI-160692	3H	21859520	17.77	3H	22421645	18.4	HORVU.MOREX.r3.3HG0230030	NBS-LRR disease resistance protein
HD10	JHI-202588	3H	553851218	18.88	3H	553945055	25.13
HD12	JHI-258528	4H	553142475	16.45	4H	550554655	19.62	HORVU.MOREX.r3.4HG0400030	N-acetyltransferase 9-like protein
HD17	JHI-385161	6H	40578511	34.76	6H	56000244	35.88	HORVU.MOREX.r3.6HG0557980	Nuclear pore compleix protein Nup 160
HD19	JHI-465895	7H	61645217	19.9	7H	62275467	23.32	HORVU.MOREX.r3.7HG0659760	Origin recognition complex subunit 1
HD20	JHI-482284	7H	339274267	20.47	7H	312430162	25.83
HD21	JHI-487408	7H	445376601	18.13	7H	431052393	18.95
PH6	SCRI_RS_207244	2H	43626804	21.7331	2H	43700453	23.7528	HORVU.MOREX.r3.2HG0113310	UDP-4-amino-4-deoxy-L-arabinose--oxoglutarate aminotransferase
PH9	JHI-149745	3H	2203527	14.6488	3H	2203676	20.5567	HORVU.MOREX.r3.3HG0219200	BED zinc finger,hAT family dimerization domain
PH11	SCRI_RS_8664	3H	385814518	19.2893	3H	386479898	19.6992
PH15	JHI-224935	3H	617619009	17.5343	3H	617762675	18.7983	HORVU.MOREX.r3.3HG0329840	Disease resistance protein (NBS-LRR class) family
PH24	JHI-432554	6H	558950326	28.1739	6H	558950183	29.8167	HORVU.MOREX.r3.6HG0632820	WRKY transcription factor-like protein
TGW3	JHI-37341	1H	445816857	14.039	1H	444622578	16.5931	HORVU.MOREX.r3.1HG0068770	Structural maintenance of chromosomes protein
TGW4	JHI-78063	2H	43791847	13.5911	2H	44487437	15.4464	HORVU.MOREX.r3.2HG0113650	LURP-one-like protein
TGW8	JHI-186657	3H	467575649	11.7153	3H	471204181	11.8703
TGW9	JHI-199513	3H	539898192	20.7416	3H	540249372	22.5405	HORVU.MOREX.r3.3HG0300270	Subtilisin-like protease
TGW18	JHI-364661	5H	582365354	22.9496	5H	582302664	23.7597	HORVU.MOREX.r3.5HG0535760	Protein BREVIS RADIX
TGW19	JHI-381643	6H	31250013	13.95	6H	31180542	15.2129	HORVU.MOREX.r3.6HG0551840	Mechanosensitive ion channel
TGW20	JHI-402516	6H	388187724	13.8413	6H	388187188	21.821
TGW24	JHI-483539	7H	386803631	10.7082	7H	415054231	20.479	HORVU.MOREX.r3.7HG0703580	Glyceraldehyde-3-phosphate dehydrogenase
TGW25	JHI-486280	7H	441942697	18.4828	7H	463832048	19.4095
TGW27	JHI-519440	7H	630314109	15.0783	7H	630314100	20.9027	HORVU.MOREX.r3.7HG0752360	Lysine-specific demethylase
