# Supplementary material for: New loci and candidate genes in spring two-rowed barley detected through meta-analysis of a field trial European network
Source: Theor Appl Genet. 2025 Jun 23;138(7):158. doi: 10.1007/s00122-025-04934-8 (PMC12185650; doi:10.1007/s00122-025-04934-8)
Supplement: Supplementary file 3 — Supplementary file3 (XLSX 137 KB) [file 122_2025_4934_MOESM3_ESM.xlsx]

## Sheet: Heading
Table S6. BLUEs of phenotypic data
Genotype	ITA16	ITA17	ESP16	ESP17	MAR16	GBR16	GBR17	FIN16	FIN17	ITA09	ITA10	DE1-09	DE1-10	DE2-09	GBR9	GBR10
Aapo	168.964	176.519	167.41	158.938	109.516	95.7302	82.5	61.3149	58	99.2757	103.735	68.5003	73.0156	74.882	95	88
Abava	162.953	179.029	158.85	155.767	99.3442	92.451	81	54.7778	52.5	98.4681	99.7742	62.119	69.5825	68.5146	91.5	86.5
Akcent	169.267	177.541	165.316	154.872	104.734	90.4393	78	53.8166	53	96.4536	94.8863	62.1786	67.5507	67.6889	89.5	83
Alexis	170.834	175.957	168.05	154.298	106.515	89.2496	78.5	52.9287	55.5	96.2034	97.4332	62.8234	67.8358	67.4738	90	79
Alis	169.493	176.271	166.308	154.54	105.568	92.9688	82	56.373	58	97.2581	94.219	64.7555	69.9524	68.48	92	88
Alliot	169.44	172.613	165.519	153.02	101.292	90.5192	77.5	50.4027	53	96.2741	91.7165	61.0462	67.7179	67.0475	90.5	82.5
Annabell	168.034	174.396	164.723	154.028	107.132	90.93	80	52.5066	55	96.5448	92.6402	62.951	67.9028	65.6612	90.5	83.5
Anni	170.124	174.767	167.262	153.822	108.226	91.2375	79	52.6907	55.0368	96.4766	91.4042	63.2587	67.9304	66.575	89.5	83
Ansis	172.306	181.989	170.855	156.88	110.692	92.9824	82	58.7633	55	98.444	98.051	69.6854	71.1132	71.5016	92.5	88
Apex	165.738	171.861	162.207	154.662	101.845	91.1875	78	50.9689	53	92.2234	92.7744	60.0611	65.4845	63.3352	88	82
Aramir	166.355	174.896	159.986	155.011	100.294	89.9349	78	55.0114	53	93.0612	91.3764	59.785	64.9539	64.0758	89.5	83.5
Armelle	166.677	172.322	168.119	155.994	107.047	93.7889	82	57.9085	55	97.6468	101.307	71.8982	71.3653	70.3709	90.5	84.5
Arvo	166.622	174.972	161.02	155.339	107.482	92.0097	80.5	53.4157	54	96.987	92.013	63.5661	68.1193	66.4009	89.5	84.5
Athos	165.971	171.497	161.878	152.745	103.365	89.2745	72	61.7	54	96.1285	92.9921	62.5297	67.9219	64.4956	90	83
Atlas	173.078	179.561	166.614	153.838	109.568	90.3029	76.5	50.6929	53	97.2566	94.2108	63.3709	68.9401	68.0918	90	82.5
Atribut	166.373	171.35	161.31	150.925	96.7858	88.9068	78	49.7158	53	96.018	91.7903	60.3744	66.8403	61.9186	85.5	81
Balder_J	167.752	174.453	162.653	154.582	105.614	91.5747	80.5	56.531	54	96.5361	94.8838	64.8744	68.6621	67.467	89	83.5
Balga	165.525	173.557	163.604	154.275	101.533	91.4962	78.5	50.5143	53	91.8744	88.8852	60.3059	67.2691	62.5648	89	82.5
Barabas	171.855	174.339	166.429	156.08	106.684	91.6773	79	52.38	52	97.4623	95.4356	62.9001	69.1707	67.4159	92	83
Barke	170.954	172.987	168.073	155.497	109.352	91.601	78.5	52.7192	53.0368	96.4582	92.7966	60.8938	69.5755	66.9511	91	83
Baronesse	164.025	167.789	157.555	149.407	99.5351	90.5462	78.5	52.5884	53	91.9465	88.86	60.0366	65.0695	63.4511	88	81
Beatrix	166.537	174.128	164.151	151.527	102.048	89.673	78.5	49.4157	53	95.1808	93.0277	60.9305	66.344	65.7371	89	81
Berenice	164.486	167.148	158.259	151.332	100.11	89.2408	79	52.0033	53	92.6552	89.9794	60.3825	66.0022	63.9466	87	82
Birgitta	168.58	174.891	164.843	155.934	104.336	91.0627	79	51.5484	53	91.6096	88.5934	59.7513	64.4344	62.8733	89	82.5
Birka	166.91	175.29	164.613	154.897	109.473	93.5515	79	52.1881	54	98.1271	93.7052	63.8162	68.0088	67.0151	90	84
Blenheim	171.442	178.029	166.709	155.662	106.685	91.7295	80.5	51.6316	54	98.1322	95.1114	62.3348	66.6007	67.5994	90	83
Bonus	168.363	176.131	165.005	153.243	105.744	92.1483	81.5	54.9347	55	98.1339	94.7516	65.5675	69.9825	68.4693	91	83
Braemar	167.449	173.2	164.986	152.987	100.15	89.7499	75.5	49.1223	53	97.9727	91.822	60.7136	65.2962	65.085	88	81.5
Brazil	168.796	175.802	166.464	154.261	104.167	89.2623	77	56.3981	53	98.0811	94.2122	60.1687	66.4577	65.9479	89	82
Britta	165.684	171.807	160.99	153.436	103.825	90.5984	78.5	53.2179	52	93.7838	89.2007	60.6412	65.8859	64.7651	87.5	82.5
Caja	165.312	171.819	159.998	150.453	101.375	87.8231	77.5	52.0201	51	94.0829	89.2743	60.064	65.3966	63.4772	87	82.5
Calgary	165.854	172.795	162.023	153.536	104.983	89.1164	76.5	53.2967	53	96.9502	92.0479	60.2682	66.1397	62.7288	87	81.5
Carlsberg	168.736	176.316	165.419	156.869	107.568	90.7592	81	62.1531	53	99.8841	94.034	65.7468	68.5341	69.3943	90.5	84
Cellar	167.58	172.669	163.356	151.232	101.778	89.9871	76.5	51.494	54	98.2647	92.8777	60.3162	65.4806	64.677	89	83
Ceylon	172.039	178.193	169.229	152.615	108.891	90.8354	78	52.6643	54.5	97.5032	95.6426	64.7893	69.9591	67.467	91	84
Chanell	170.269	177.197	165.175	153.714	105.433	92.4203	80.5	52.5655	55	96.5744	94.9103	64.1671	68.001	68.9609	91	83
Chariot	168.852	172.542	167.937	152.313	102.167	89.5664	78	52.3237	53	95.0689	94.2104	61.5992	66.8818	66.5792	89	83
Claret	166.708	172.768	159.809	152.12	101.281	90.8397	78	52.7618	53	96.7868	94.5113	60.5953	66.0727	64.2665	89	82.5
Class	166.057	170.222	162.766	151.204	100.085	90.2812	78.5	49.2099	53	94.298	89.4352	60.9057	64.6052	65.3936	89	81
Cleopatra	166.672	175	163.436	163.723	100.642	90.6494	79.5	51.1624	55	94.9794	95.3132	59.9738	68.4928	64.4531	90.5	88
Cooper	171.153	178.13	171.142	155.567	105.754	90.8111	81	60.236	55	98.0925	98.1274	65.8348	68.5023	68.882	91	83.5
Corgi	171.418	178.016	169.862	158.938	106.69	92.4647	81	52.815	55	98.1704	101.72	65.9617	69.892	69.4373	91.5	88
Corniche	171.673	180.712	169.113	157.194	108.858	92.1692	80.5	55.2095	53	98.2831	93.4618	66.3744	69.4658	69.4772	91	83
Cristalia	165.528	170.986	160.945	151.126	99.5446	87.3476	76	49.7477	53	93.0149	92.8721	60.5301	67.0728	64.1647	87	81
Croydon	166.54	171.71	157.603	149.412	99.364	90.6375	80.5	51.4418	54	93.357	90.6759	60.1767	67.6419	65.5225	89	83.5
Dandy	167.883	172.374	164.787	154.029	104.424	91.0334	80.5	51.8487	53	95.1826	92.8808	60.6844	68.057	65.5936	89.5	83
Danuta	165.614	169.989	159.334	150.001	99.202	85.3266	74	49.3111	51	92.8643	87.5915	59.5301	65.1817	64.0048	85.5	81
Deba_Abed	179.427	186.643	174.094	165.859	112.585	95.7754	82	60.7477	59	107.013	103.154	72.287	73.9102	74.0648	94	88
Delta_SB2R_B3448	165.396	170.901	161.574	150.567	100.098	88.9958	74.5	49.6304	52	92.2521	88.7761	59.3466	65.9859	63.573	86	82
Derkado	169.346	180.468	167.738	156.476	107.732	95.1871	80.5	59.588	55	98.65	97.582	64.2227	69.0136	68.6247	90.5	83
Dialog	166.963	176.46	159.596	149.622	98.2785	87.8314	75.5	50.031	53	95.9103	90.9563	59.3653	63.9355	63.585	84	81
Diamant	173.246	177.42	172.524	159.32	109.775	91.8158	81	53.9783	56.5	98.7905	96.1274	68.4219	69.8573	68.4175	90.5	83
Digersano	162.2	169.493	157.433	154.521	96.431	89.1724	79	49.0961	52	90.6308	93.0015	59.9887	65.9413	61.0789	83	86.5
Drost	170.168	179.008	166.52	155.981	107.06	91.6269	82	59.0555	58	98.56	97.9325	67.4738	71.452	69.0874	93.5	88
Egmont	166.876	176.696	160.749	154.407	103.92	90.2534	80	52.7883	54	95.684	95.0443	61.1201	67.9918	66.8352	90	83
Elantra	169.012	177.045	167.932	155.955	104.128	91.7913	81	51.0888	53	99.001	95.562	62.4319	68.0487	69.2686	91	83.5
Elo	168.552	173.583	164.85	156.402	104.389	89.6061	80	52.2192	53	96.0034	94.734	61.5897	67.5723	67.1673	89	83
Emir	167.118	172.939	166.162	154.734	105.319	90.8995	80.5	55.1792	55	93.3271	90.6654	60.9085	65.9286	64.4373	89	85
Eunova	166.459	174.045	159.476	152.626	103.15	88.8197	75	52.4385	51	92.5711	93.7656	60.5462	64.4326	64.5225	88.5	82.5
Famin	170.374	174.937	166.581	155.089	107.227	91.3275	81	53.0555	54	97.863	93.2216	62.9319	68.0518	67.2651	90	83
Favorit	174.834	178.134	169.764	157.516	108.041	90.3512	78	54.1051	55	97.2657	94.7405	63.9163	68.0612	68.2686	91	83
Felicitas	168.514	175.317	165.689	154.257	108.676	91.3318	78	52.4418	55	97.8968	93.7325	61.451	66.4914	67.8793	90.5	83
Formula	171.663	178.419	166.58	155.61	108.523	92.0676	80	58.2856	54	97.5979	97.8566	61.6486	68.0092	67.4466	90.5	83.5
Forum	170.85	176.878	169.369	155.93	107.786	91.9144	82	55.434	55	99.0204	95.7521	65.9878	68.4634	68.6247	91.5	84.5
Freja	165.58	168.823	161.423	147.751	99.7434	88.355	77	51.5747	54	93.2942	88.2466	58.9519	64.8922	63.7288	88	84
Galan	167.955	174.773	162.828	153.04	103.585	91.0722	79.5	53.2114	54	94.1393	93.6951	62.6418	66.3672	67.3612	89.5	83
Gate	171.488	177.45	170.483	158.047	109.086	91.0202	82.5	55.0201	54	96.8564	95.4735	66.0992	69.0149	68.882	90	83.5
Gizmo	167.498	172.532	162.489	151.762	104.563	87.6761	78.5	51.8149	54	95.4268	90.7062	60.5897	66.4245	65.7227	90.5	82
Golden_Promise	166.277	175.22	164.636	155.342	107.156	88.9601	80.5	53.4786	53	99.1555	96.3417	62.6836	68.1122	67.4921	88	82.5
Golf	166.69	172.225	165.971	156.421	106.638	89.7656	78	51.4121	55	97.3788	96.2637	60.6786	66.8756	65.5165	88	83.5
Gorm	170.037	175.276	165.639	154.384	107.325	90.8308	82	55.3127	55	97.6093	95.306	60.9955	68.9994	66.5918	90.5	88
Hana	172.098	179.775	163.202	157.919	108.893	91.1138	78.5	52.9953	54	98.5184	96.1638	68.3744	70.5092	70.085	91	83
Hanka	170.557	175.894	166.719	154.982	102.101	91.7333	81	53.6223	55	96.3803	91.9575	62.1991	68.0584	68.1303	91	83
Hanna_2RSB	167.172	177.827	169.177	155.565	107.362	90.4845	79.5	53.6339	53	98.2938	95.0117	62.8082	66.4323	64.7008	90	82.5
Harry	166.285	175.803	163.645	160.512	101.287	92.3542	81	53.598	52	97.5346	96.1473	64.084	67.8178	67.4583	89	83
Helmi	163.112	170.17	157.231	149.682	98.1324	89.2068	76.5	51.854	54	91.7828	88.2262	59.3744	64.5311	63.9251	89.0569	81.5
Heris	169.95	171.486	163.614	152.524	104.995	90.8923	79	52.948	54	97.7715	94.0721	61.576	68.1689	67.4783	90	83
Hydrogen	166.561	173.722	162.352	153.539	104.514	87.8103	75	52.8071	53	97.8312	93.1499	62.5759	66.3565	69.5455	88	81
Ida	163.49	172.748	160.466	153.522	104.659	89.2447	76	50.5927	51	96.1055	90.8841	59.4617	65.4719	63.2008	87.5	81
Idumeja	156.35	160.722	155.936	147.832	95.6935	86.5888	76.5	53.539	51	95.7944	93.1987	59.5759	64.6069	64.3612	86.5	81.5
Ilga	164.977	176.914	161.262	154.855	102.306	95.8291	81.5	56.6148	58	97.5497	94.8859	66.0675	71.0297	68.1135	93	88
Imber	167.997	174.241	162.464	156.704	105.674	89.5035	76.5	56.5223	53	93.0606	88.7668	59.7675	66.5369	63.9035	89	83
Impala	165.574	170.438	161.887	153.951	104.049	91.6054	81.5	52.5294	53	94.1229	91.5902	61.3535	66.0708	66.4477	89	83
Isaria	169.638	178.453	167.651	161.029	108.006	90.7565	74	53.6928	54	98.229	93.3685	67.1687	68.6138	70.0697	90.5	84
Jarek	169.517	176.432	165.585	154.456	99.7597	92.5493	81	53.9154	57.9632	97.6548	93.6944	64.0172	69.3925	68.0811	92	87
Karat	174.008	181.07	170.786	160.247	106.051	95.7091	82	57.9937	58	100.232	102.88	69.506	71.5652	70.5191	94	88
Kenia	168.075	174.038	166.588	152.849	103.07	91.7276	82.5	52.5983	58	97.2099	91.0221	65.2644	68.3877	67.0016	89	85
Keops	163.423	167.822	159.756	147.751	96.857	85.3071	73.5	49.0697	51	92.2514	87.7467	59.287	63.8621	62.4824	83	80.5
Koral	174.734	181.127	171.433	157.73	110.457	90.0938	79	54.3727	51	102.242	102.336	65.4545	70.8812	70.0191	91	83.5
Kristaps	167.914	179.527	164.052	157.03	107.91	91.2826	81.5	53.9347	53	97.3152	95.0306	65.4517	68.5077	68.4186	90.5	85
Krystal	171.851	177.907	169.155	157.263	110.446	92.4842	79	52.8042	55	98.0256	95.1765	64.1862	69.4748	68.0668	89.5	83
Ladik	166.249	177.384	164.318	151.598	101.606	85.0049	73.5	46.6027	53	92.4448	87.5309	58.497	64.6504	63.0166	88	81
Leeni	170.015	177.565	164.652	154.64	107.375	89.7049	80.5	51.9789	53	96.4346	93.5468	64.8163	67.9267	67.5166	90.5	83
Lenta	167.167	173.231	160.75	154.126	109.275	92.5481	81	57.4056	53	97.8736	94.095	63.4728	68.324	67.2686	89.5	84
Lofa_Abed	170.726	177.587	163.429	156.657	108.937	97.1052	78	62.0883	58	99.0396	97.9071	68.4713	71.55	69.034	94	88
Lud	165.857	172.591	161.26	152.081	101.793	90.0659	78	52.6624	53	94.9252	91.9305	60.5208	66.1136	64.5157	89	83
Lux	171.926	178.083	170.122	155.679	108.927	92.8977	82.5	55.5316	54.5	97.4529	99.0711	67.1862	69.5046	68.5918	91.5	88
Lysimax	169.595	178.066	167.118	160.454	109.871	93.6301	82	61.4193	58	97.227	94.7219	64.2468	68.0648	69.0043	91	83.5
Maris_Mink	172.599	181.416	172.042	159.199	110.193	96.33	82	62.5477	58	98.7047	95.3553	67.3466	69.6749	69.9979	91.5	88
Marthe	168.219	174.294	163.673	153.974	107.15	89.2078	79	52.0974	53	95.3763	92.5384	59.5987	66.0671	64.1673	88	82
Midas	167.872	178.142	165.163	155.325	103.612	95.4331	82.5	62.4875	58	98.7787	103.268	67.1726	70.3072	70.98	92.5	88
Mona	149.973	150.071	130.109	139.077	87.7368	81.7315	72	46.0732	49	82.4314	75.6013	49.497	60.0397	54.0634	83	78
Nathalie	174.872	180.085	171.205	156.994	108.346	92.8065	81	53.1948	55	98.2722	99.5823	63.4555	69.2946	67.3871	92.5	88
Nordal	167.688	176.181	164.817	154.879	105.539	91.8137	80	51.7165	55	98.1672	94.3614	62.7227	68.1149	67.3701	89.5	83.5
Odessa	166.108	175.533	166.238	156.672	105.294	91.3281	80	51.6238	55	97.262	93.6163	63.084	68.9019	66.5785	91	83
Odin	168.515	181.39	163.064	159.201	105.765	94.7252	81.5	55.0393	56	100.079	96.1997	65.6033	68.8887	70.0079	91.5	88
Okos	165.266	172.797	163.05	155.257	102.464	90.9405	80.5	52.0958	55	94.5288	90.3226	64.4278	67.7013	66.1647	90	83
Optic	172.065	179.574	172.34	155.755	105.292	92.3478	82	54.6948	56	98.8276	98.0796	68.0462	69.9076	71.112	91.5	87
Otto	166.536	173.624	163.526	158.313	102.659	89.7481	78	52.003	53	97.4265	93.7483	61.5441	67.4631	64.6308	88	82.5
Pasadena	169.207	176.659	169.029	155.906	105.799	90.4787	80	51.7117	55	96.528	94.1917	63.6687	68.2503	69.0006	90.5	83
Perun	169.711	173.257	164.342	151.544	100.223	85.6149	72	46.494	52	92.6723	88.3262	59.6486	65.6073	61.5171	87	81
Prisma	169.892	174.968	167.077	155.548	107.65	90.9093	78	50.944	54	97.9612	92.5006	64.455	68.4106	69.0344	91.0569	83
Proctor	171.928	179.171	167.192	156.979	108.489	97.899	83	63.1907	58	100.54	98.5204	69.7508	72.3152	67.7166	96	88.5
Prosa	166.894	174.089	163.202	158.44	103.839	90.923	78	54.588	53	97.7318	92.28	60.8744	67.5737	63.9389	89	83
Quartz	164.39	170.071	160.202	152.478	99.3012	89.4289	76.5	49.067	52	96.0856	92.047	60.5553	66.5158	65.9479	87	81.5
Quench	167.943	175.726	163.56	153.423	100.755	91.5424	78.5	53.687	55	97.174	93.6872	61.0043	66.9979	67.467	89.5	82.5
Rapid	169.175	171.722	164.477	153.72	101.414	83.4533	73.5	48.1051	51	93.3515	88.7309	60.1228	64.7852	61.0753	85	81
Rika	167.632	174.766	166.39	154.316	101.17	90.879	79.5	50.616	53	94.3475	90.5558	61.1486	67.0133	66.0785	89	84
Riviera	169.871	179.803	170.298	156.689	106.765	93.1118	79.5	53.4083	53	99.775	95.7268	64.8541	68.1136	68.9388	90.5	83
Roxana	168.945	174.124	164.319	155.358	103.323	90.3124	81	51.5927	54	98.3981	95.3627	64.0974	68.6798	66.9954	90	83.5
Ruja	163.786	172.261	163.165	155.959	106.473	91.7508	81	56.0201	56	99.0811	96.1911	64.076	71.4551	68.6135	93.0569	86.5
Saana	153.755	159.524	130.148	128.698	90.5842	83.3524	72	50.5019	53	82.3176	80.574	50.264	61.4187	54.546	82.5	81
Salka	167.766	172.893	161.525	152.66	102.684	91.023	78	52.039	54	94.8957	92.7992	60.8993	67.5453	64.2768	89	82.5
Salve	171.27	179.786	166.368	158.931	107.167	90.2909	81	55.6241	54	95.4884	93.0355	62.357	67.4759	67.8612	89.5	83
Scandium	168.362	174.361	166.431	154.286	103.339	89.9618	77.5	51.8071	53	96.4655	92.9939	61.5008	68.5074	67.8129	89.5	82.5
Scarlett	168.599	174.13	166.173	154.041	100.323	88.8206	78.5	53.4064	53	97.0203	95.4194	63.0611	67.714	68.4329	88.5	82.5
Simba	164.322	170.392	165.311	151.399	99.2984	88.3874	76.5	51.4878	52	94.3364	88.5585	59.4442	64.016	62.4144	84.5	80
Smilla	169.361	176.232	163.955	152.354	103.495	91.8708	80	53.2886	55	98.1187	97.5065	61.4057	65.0206	67.9207	89.5	83
Spartan	168.999	172.334	157.406	147.821	96.3884	88.7321	73.5	49.9064	52	97.2706	93.76	60.5553	65.5376	63.9511	89	81.5
Static	169.733	173.73	165.618	152.626	104.781	90.4603	78	52.6923	55	97.1576	94.5199	63.8219	66.7675	67.4834	90	82.5
Steina	167.68	175.582	166.174	158.96	104.33	91.2831	80	52.0048	53	97.297	94.342	63.4791	68.0184	66.8612	89	83
Stendes	166.772	176.468	157.535	149.145	96.7385	93.6095	81.5	59.2173	58	97.5404	93.8041	70.3199	67.0063	69.1829	92.9431	81
Tellus	171.062	180.832	162.027	155.897	108.17	90.7794	80	53.5198	53	98.4614	95.4252	64.9038	68.178	68.5171	90	83
Terno	169.845	177.436	167.687	154.233	108.047	91.7039	79.5	52.7425	55	97.6351	96.4562	64.8541	67.9271	67.882	91	83
Thuringia	164.75	170.976	158.881	151.551	97.2034	89.7323	74.5	48.5072	51.0368	92.8467	87.4767	59.5187	64.8211	62.9855	88	82
Tocada	167.478	177.123	166.589	153.419	106.703	90.0467	77.5	51.1171	53	94.4415	93.1402	61.0297	66.4793	66.0785	90	82.5
Tremois	164.131	173.236	161.063	153.313	97.3455	92.5044	78.5	50.7285	52	97.0285	92.4443	60.6531	64.9051	63.5373	88	82
Triumph	171.391	178.816	168.291	157.801	106.227	90.7194	81	53.2791	53	98.3962	93.8041	64.6451	67.2107	69.377	91	83
Tyra	161.983	167.99	159.143	151.432	96.0315	85.0248	75	46.5393	51.0368	91.2663	87.3878	59.5992	63.9028	63.1647	83	78
Union	164.992	171.346	162.617	153.363	105.968	90.4579	81	52.6244	54	96.1855	93.4341	64.5553	67.0559	67.9644	88.5	82.5
Vada	165.407	173.598	159.767	150.483	107.268	90.7255	78.5	51.3791	53	95.6951	92.1249	60.8155	67.9554	64.5857	89	83
Valticky	164.308	168.214	161.064	152.275	99.5166	85.2231	75	48.117	51	92.5785	86.7787	59.3535	62.4317	61.7768	83	78.5
Vankkuri	167.817	173.137	165.126	154.409	100.7	91.3136	80	52.4385	53	96.4007	90.435	65.4323	67.3339	67.5475	91	83
Viivi	166.141	170.936	163.626	154.386	107.901	91.2255	81.5	54.7117	55	96.9932	93.8663	65.9219	68.5555	68.7084	89.5	83.5
Volla	169.107	177.432	164.964	156.378	103.085	90.1185	73	50.0638	53	92.7328	88.8863	60.4225	67.235	63.5936	89	84.5
Welam_B5930	167.536	177.115	163.568	156.057	109.068	89.7812	77.5	52.3186	52	98.3285	94.3254	62.3887	66.4826	66.8713	89	83
Wisa	166.92	177.294	165.329	159.046	107.455	91.2439	81	56.0066	55	94.832	93.8791	65.8104	68.1758	68.3612	90	85
Zenit	173.063	178.597	168.65	158.845	110.112	92.0196	82	57.102	58	97.8167	97.0269	68.0012	71.4948	69.9575	92.5	86.5
Zephyr_SB2R_B3731	166.114	171.74	162.921	153.545	98.5459	90.3446	79.5	53.3034	53	96.3141	93.4821	61.0376	65.325	65.1336	89.5	83
Domen	153.704	159.398	130.147	138.731	90.5083	90.6351	78	52.8077	55	91.8176	93.138	61.0831	68.0828	64.5729	90	85.5
Isabella	149.973	150.071	130.109	128.698	87.7368	90.7454	78.5	53.8727	53	97.4986	94.7911	60.4286	65.4352	64.1211	88.9431	82

## Sheet: Height
Genotype	ITA16	ITA17	ESP16	ESP17	MAR16	GBR16	GBR17	FIN16	FIN17	ITA09	ITA10	DE1-09	DE1-10	DE2-09	GBR9	GBR10
Aapo	86.105	77.5372	61.6832	45.807	66.94	60.6051	75.6452	41.0626	65.0883	56.316	39.5026	65.8423	69.7716	74.716	72.4236	82.5
Abava	90.1563	88.9793	68.8904	55.2281	79.3767	93.6631	98.8073	66.1989	81.6907	71.6342	56.954	90.202	89.9949	106.95	112.187	103
Akcent	78.2693	69.8731	57.4369	50.3918	67.2796	64.891	75.513	45.0753	61.2084	64.1009	49.5723	65.7253	78.8656	77.8505	83.0175	71
Alexis	85.9287	80.8612	54.8305	57.9956	75.5752	68.548	75.7425	48.1926	65.993	66.8766	53.2385	71.286	81.4343	85.1769	83.5341	106
Alis	77.8383	78.7982	50.9246	46.8604	61.1027	64.6662	76.1969	46.7558	65.3552	58.6755	54.2995	69.5402	78.0187	76.3295	70.4833	75
Alliot	81.2099	81.2257	62.1954	48.124	73.6497	65.8433	76.8283	44.125	68.7051	63.713	53.8769	74.5279	86.659	83.0212	79.9067	101
Annabell	82.3503	78.3393	56.6839	49.6506	67.2691	69.8484	74.7323	44.2407	68.164	68.504	55.0699	71.2712	73.9521	84.6516	85.5422	78.5
Anni	83.5403	83.2788	54.952	52.9751	68.0046	65.7089	75.8979	45.2349	66.0163	62.5611	49.3505	72.0541	80.2946	84.7291	77.6218	91.5
Ansis	79.205	78.7781	49.4754	54.4491	62.9117	64.5282	91.2964	42.4372	79.7058	63.3194	45.8486	72.8148	73.461	77.0971	73.6309	80.5
Apex	87.1636	86.4864	68.9501	53.263	74.5996	68.7958	82.398	50.4898	74.35	64.2845	49.8458	81.4535	82.4212	86.7583	103.99	91
Aramir	91.4967	90.3688	59.3085	59.1634	79.1438	75.7196	84.1521	47.0887	76.0197	64.5511	52.7547	74.9414	85.8315	96.3849	90.6029	94.5
Armelle	98.7569	88.6953	70.8978	51.9124	75.7749	95.3468	106.678	66.4902	79.074	69.972	50.7055	100.303	98.0628	115.714	111.24	103
Arvo	92.666	90.3821	72.6655	55.5613	82.2376	81.7667	92.3315	55.4596	76.1066	63.0228	52.1518	78.2588	85.6659	101.571	95.3319	86
Athos	94.6528	88.1811	72.3456	55.3115	74.6395	66.2257	91.4834	52.6423	71.8916	65.3124	46.4319	86.2192	83.5649	91.2768	97.6704	94.5
Atlas	89.5799	84.3536	56.243	52.1826	69.9979	66.4601	78.7114	46.8728	63.4308	63.0142	53.4297	69.6649	77.7002	86.259	77.9457	78.5
Atribut	83.6241	82.7371	60.2383	59.5932	69.0847	63.3834	73.9248	42.6031	65.9534	64.5962	53.4804	68.6432	76.7291	86.5553	81.5732	76.5
Balder_J	91.7989	90.3314	70.5613	59.8387	76.3858	84.1182	91.2794	51.4584	75.9487	72.7135	45.235	79.354	86.9299	98.6783	105.107	98.5
Balga	84.3411	80.5488	69.4015	54.8018	74.5185	74.2518	84.5852	45.8646	67.7676	69.5759	58.4431	74.6199	85.2797	91.5849	92.2034	87
Barabas	79.2789	75.6317	51.5607	46.315	65.8129	58.5097	72.6384	44.219	64.4433	62.1013	50.2771	66.5577	71.7586	73.7795	71.2315	71
Barke	87.7899	84.4864	66.599	56.2222	69.1693	66.8215	76.8489	44.8381	68.8864	64.5122	54.4634	72.5873	81.6431	83.8417	88.3554	85
Baronesse	90.2269	86.4455	75.5432	60.2776	68.9696	77.8488	82.0427	45.8427	74.3242	69.5109	55.4992	75.8368	89.5196	91.5888	100.759	102
Beatrix	84.3608	84.5789	53.1386	53.6381	69.4866	72.3471	73.6114	45.8596	63.3045	63.3633	54.7787	71.252	78.5076	76.7114	78.8837	82
Berenice	99.2315	96.1266	83.5851	65.1014	87.8495	80.874	94.9583	58.2722	81.9651	82.6413	61.7136	91.0443	93.2113	109.532	102.949	100.5
Birgitta	92.3665	88.0672	74.1348	64.0333	81.2693	83.2576	97.2898	52.8938	79.2857	69.0723	57.7708	87.4775	93.6616	104.65	103.809	100.5
Birka	91.9386	87.3537	66.4631	53.0175	69.9341	83.2601	88.2019	52.192	74.6766	65.0595	55.4024	81.445	85.2375	95.8149	91.6454	79.5
Blenheim	83.9077	84.1787	61.571	51.6458	72.0188	67.7554	77.1136	48.2255	64.8133	65.2856	52.8168	75.404	79.7323	84.0311	83.0474	85
Bonus	90.5726	82.2949	62.6206	56.0972	77.8778	84.0023	89.8938	52.2929	72.1238	69.5176	54.9085	81.908	85.6726	107.085	108.525	83
Braemar	80.2994	78.063	58.2293	52.9256	70.9334	64.2226	76.9309	47.2181	65.7468	59.8365	49.4425	70.9954	79.7388	76.9934	79.9066	83
Brazil	77.4101	68.0443	51.8696	47.6726	62.3606	59.5305	67.388	42.5241	59.4998	55.5313	45.5007	68.7486	76.9086	74.3926	67.02	71
Britta	93.1621	92.3172	74.1534	59.3008	74.8823	88.0757	92.8462	58.8411	80.077	66.8097	57.172	77.3414	93.1195	112.251	110.739	95.5
Caja	85.9192	81.4819	68.5065	55.8421	71.9396	63.1936	72.9174	43.7531	68.4425	61.6018	55.866	72.6405	78.3635	91.3236	94.5402	85
Calgary	81.4515	80.5828	61.2103	47.7037	65.94	65.5335	75.5395	40.1853	67.9689	57.0172	54.7589	71.7655	71.4604	76.6824	88.388	81.5
Carlsberg	92.4643	84.724	66.9853	48.479	75.4914	78.8347	86.1676	53.4992	67.5218	65.0673	59.642	75.7681	91.0602	108.778	96.832	87.5
Cellar	77.7714	78.608	58.1499	53.0397	64.782	62.8407	62.5306	41.0854	64.4155	62.0068	47.4034	68.8682	78.2226	75.4491	74.4417	112
Ceylon	76.0963	79.4173	54.8243	46.2206	64.9195	60.3965	65.4567	46.1017	59.1018	53.6734	47.9094	67.2475	75.691	74.0652	76.0882	73.5
Chanell	76.4573	83.3995	51.6372	48.2742	62.8964	64.2155	74.524	44.566	67.3509	65.6544	49.6985	76.4009	80.948	78.8089	81.4416	75.5
Chariot	80.3313	83.2169	55.7631	52.4962	72.0508	65.8955	79.845	48.2459	65.78	64.5488	49.1878	73.2556	82.9561	82.4418	84.8213	82.5
Claret	79.0651	82.1744	67.5848	55.5624	67.0158	71.6308	80.6788	52.563	68.726	62.0149	46.1256	74.8794	84.4565	90.0398	91.1861	85
Class	77.769	79.9336	61.6399	51.6762	75.385	64.8133	74.6066	46.0514	62.0883	62.5545	58.3213	68.7767	74.6348	81.1512	78.3429	82
Cleopatra	90.1917	92.4116	70.5075	56.7073	83.8065	87.8134	95.878	56.486	77.725	72.1857	56.1083	89.8015	92.0055	101.57	118.069	118.665
Cooper	82.7035	76.7525	52.4957	44.8373	65.4272	55.8376	71.2987	41.919	59.521	55.261	45.7428	69.7765	76.3674	71.1071	68.357	69.5
Corgi	81.8673	80.1857	49.6967	50.6914	65.5754	66.55	76.6554	41.0918	60.8499	62.1083	43.7407	74.3733	74.0869	76.9844	75.8272	82.5
Corniche	92.3783	85.9583	63.3397	59.3616	70.9904	68.6038	81.3174	47.5903	66.4616	68.1505	52.9262	75.0249	84.4687	89.0372	89.623	87.5
Cristalia	80.9815	76.8272	61.3984	53.2645	69.4901	60.3572	71.7745	44.987	63.1293	65.111	49.7959	70.7877	78.6845	80.2052	72.4641	93.5
Croydon	88.3587	87.2289	67.6752	62.6765	82.3811	78.1541	89.1148	55.5624	75.519	70.9361	53.4667	83.0201	89.0357	99.5715	94.5184	91.5
Dandy	89.4439	93.0644	68.4708	61.8538	73.1893	76.3008	92.806	53.8141	69.4895	68.2187	52.6821	78.9904	91.1052	95.2173	96.2462	99
Danuta	90.9057	88.1438	68.0254	58.5893	78.257	68.8808	86.1928	54.3729	75.6528	72.0958	64.3593	79.2194	86.4735	83.9563	89.0163	96
Deba_Abed	90.0353	91.2187	57.4922	56.827	67.5367	69.43	87.7452	49.987	69.8029	69.6013	51.8925	89.3012	84.1645	93.1716	78.6478	91
Delta_SB2R_B3448	89.1615	83.2398	71.9166	60.3659	74.3389	66.7015	79.7238	50.1354	74.3991	72.0999	56.0249	78.4557	83.9639	91.5648	100.445	92.5
Derkado	84.9588	85.4022	54.9465	51.9031	64.5208	68.165	81.4546	48.2311	66.3068	58.6545	49.3492	74.3697	77.0701	79.2667	80.1464	77.5
Dialog	81.3074	79.2647	58.2527	48.2108	64.1589	61.0223	67.9904	41.4584	61.8315	56.4068	43.5666	67.3315	78.6399	77.4816	69.8343	70.5
Diamant	92.0474	81.3482	51.3298	53.8717	73.2505	62.5087	74.4341	47.1263	61.7918	63.1177	47.6482	70.6757	76.0897	89.4961	75.3574	86
Digersano	88.5898	83.7334	69.3437	54.6131	78.2691	83.0557	84.4719	53.2154	77.6418	65.3955	47.4594	81.6121	78.6454	94.4669	94.4304	97
Drost	98.9849	88.3288	64.9933	64.7034	77.4403	88.7038	91.5591	55.8632	78.3895	65.3614	56.6171	81.9176	94.8795	112.116	109.612	105.5
Egmont	95.2145	89.7558	75.6312	64.5536	76.0676	83.4084	89.4951	46.6054	75.5808	68.8764	56.4973	90.3112	91.1367	97.3078	98.6098	90.5
Elantra	84.3469	83.2109	50.2089	50.9355	67.9524	69.0877	86.0728	47.5034	64.1955	65.4038	46.9032	75.8465	77.5202	78.6562	89.1143	77.5
Elo	78.5838	83.0223	59.0864	47.8005	67.1325	60.8937	71.9762	44.6381	62.5175	59.982	50.5148	67.3809	69.2238	76.7633	81.9096	85.5
Emir	91.2516	90.9429	74.051	56.1338	75.2491	79.2389	88.704	59.7668	69.1272	71.8133	64.1529	83.0283	93.2833	105.993	104.277	102.5
Eunova	87.4154	84.4054	68.6765	54.2514	71.2431	77.7113	87.949	49.4663	68.495	65.1796	48.9981	82.4571	79.3219	88.7468	98.0971	85
Famin	81.2326	70.578	50.7064	46.6689	71.4821	59.2901	73.0498	44.8632	64.4159	61.0944	55.0108	69.5831	72.3561	76.1813	74.8052	73
Favorit	88.499	87.1555	55.189	53.6773	62.2582	65.6244	75.4041	44.7969	65.7885	59.9641	47.9734	74.9635	80.9517	86.2251	87.377	91.5
Felicitas	80.8129	76.8393	51.3864	46.165	61.6162	58.3502	74.7423	46.3624	63.1567	55.7391	45.7045	65.0956	80.3112	72.7557	77.3819	71.5
Formula	80.2577	87.1644	58.7548	51.4573	66.05	61.8178	71.1107	43.1527	64.457	65.9288	44.0171	73.3615	75.8358	75.4063	70.2229	97.5
Forum	82.2313	74.6427	52.7665	41.2588	58.8467	64.0204	71.017	44.4385	59.5495	57.0487	47.5768	64.1929	71.8797	69.2213	64.8009	69.5
Freja	101.989	95.4179	93.4582	83.3253	90.3003	100.937	102.716	72.4734	86.2893	84.3448	72.9526	90.9686	110.259	114.418	119.864	110.5
Galan	76.4523	82.7303	65.3579	55.3751	71.9336	62.1073	74.244	49.8843	67.5122	65.761	48.8097	71.6968	79.459	81.7561	81.4576	76
Gate	87.0406	86.1765	55.2413	50.7015	62.4274	69.477	80.6653	49.4531	65.6937	66.6001	52.9149	79.2779	82.4217	86.3639	81.7467	81
Gizmo	88.5436	84.8926	58.9984	55.2161	76.088	70.4118	81.9077	46.5626	73.888	74.3674	56.3055	78.6391	79.5426	88.1405	83.8069	94.5
Golden_Promise	79.6205	73.4686	56.2452	50.667	63.1444	63.6509	75.1015	41.924	61.6318	54.1248	44.2562	70.0153	64.5928	77.8365	76.8731	75.5
Golf	86.3	84.5513	57.9935	46.2528	61.9691	70.9748	79.6897	50.6001	61.3448	58.2091	47.4969	73.8578	84.1425	86.324	86.1619	83.5
Gorm	89.817	86.4287	53.9283	56.9777	57.7637	69.6092	86.5331	48.9231	74.4838	64.8437	50.9463	82.7673	91.4384	97.6451	102.176	96
Hana	89.327	89.5185	66.9648	56.619	63.2843	70.9643	80.9161	49.7184	68.196	63.0377	50.7879	79.3721	89.3593	91.2614	86.5008	87
Hanka	87.5146	88.2248	61.1381	60.6202	75.9103	68.9577	81.1653	49.4181	64.5054	67.3294	54.2753	73.6299	79.23	87.228	77.6208	79.5
Hanna_2RSB	89.79	93.4568	60.6208	57.9993	82.5385	73.8572	86.7608	49.889	76.9046	68.1736	51.78	71.45	90.7393	103.676	103.519	93.5
Harry	86.9993	87.6319	69.0314	50.6472	73.5134	80.8513	94.2372	54.1275	74.2581	64.502	50.4868	88.5611	93.6827	97.8373	97.6182	90.5
Helmi	96.6878	89.0043	75.7192	62.3532	82.3574	88.7334	97.6224	58.1694	85.2949	77.3949	62.316	83.9717	95.2136	105.347	114.984	102
Heris	79.6531	82.8091	59.4731	56.4464	65.1107	61.9371	72.6489	51.4028	66.1742	64.6862	53.8999	74.9	82.291	82.0466	78.8618	82.5
Hydrogen	77.4832	73.929	54.6056	49.9927	64.667	59.2872	69.7371	44.5387	61.1906	60.6732	48.782	67.8993	80.6057	78.7928	71.1243	81.5
Ida	84.0213	81.3248	66.4215	53.8563	75.226	71.2494	85.5724	48.8905	74.0584	63.7156	50.6918	73.0623	79.408	87.6203	91.3551	89.5
Idumeja	86.6686	85.8972	64.5393	49.8489	70.2175	72.7342	85.1887	51.8328	77.3471	60.514	46.9334	72.0847	87.0025	95.266	100.376	88
Ilga	80.5066	79.9844	66.1701	50.4024	71.1179	80.7009	83.4195	53.4759	64.5155	65.9557	49.8687	76.2424	92.3275	99.7123	93.0433	93.5
Imber	88.6733	86.3702	75.4434	51.2323	80.6517	79.8328	87.5621	50.1262	72.2806	69.3954	57.0792	78.3809	91.1021	94.501	104.593	91
Impala	90.4391	89.5803	69.4343	57.2599	68.2716	84.3922	87.3607	50.8956	77.3057	65.8441	57.7086	80.914	91.7761	105.613	94.2579	100.5
Isaria	110.913	105.209	85.4459	70.5388	93.9828	109.398	105.383	65.2095	88.9257	87.3575	64.3465	99.5551	103.122	131.366	135.27	100
Jarek	83.669	82.672	56.75	49.9533	61.2231	62.391	76.5632	46.2291	67.7562	66.4691	51.0167	69.4216	76.6624	77.8839	75.4852	84.5
Karat	80.6007	83.9773	50.9716	50.5263	67.0758	67.6666	70.4581	43.755	64.8719	59.4085	50.7633	71.3754	76.7496	85.3289	74.7437	81
Kenia	96.5705	96.3276	72.4829	66.4415	82.0684	86.7309	95.9461	56.4399	81.034	76.4787	64.5664	79.6638	93.0172	110.758	103.863	99
Keops	75.7852	69.6923	52.2638	45.7727	66.091	54.2161	60.4815	39.0868	88.292	60.3494	43.3549	59.8668	69.2947	68.7345	65.435	70.5
Koral	92.4466	87.6584	65.1269	54.7664	68.5737	71.7045	84.0844	48.6443	59.2242	64.8722	53.1513	86.2527	84.6359	90.9775	88.2263	73.5
Kristaps	88.673	89.1289	64.9967	51.189	70.6434	76.7243	88.8047	51.8929	64.5324	62.7438	55.0952	84.4507	88.0995	98.3408	97.4351	98.5
Krystal	82.0097	82.4966	59.9134	51.1715	67.1117	65.2336	71.545	44.7275	75.9776	64.7958	49.6029	73.5321	81.5404	82.7125	79.8715	77
Ladik	76.647	75.024	53.6263	48.3577	64.6431	56.1983	68.5511	44.6492	65.6319	62.7543	46.4762	66.729	74.3866	81.2941	73.043	73
Leeni	86.2561	81.3142	59.0841	56.7207	64.3554	65.1615	78.0331	42.6545	63.6888	67.0911	50.5239	76.5264	78.0567	85.7882	83.0399	86
Lenta	88.9893	85.6058	75.1916	62.5372	75.8211	79.141	84.7676	51.6663	70.9732	68.1249	55.4659	77.5127	86.7207	102	94.9462	91.5
Lofa_Abed	89.7903	85.2682	67.1666	50.8426	75.1701	82.1779	86.963	50.7616	74.3699	63.4461	46.9682	73.9516	88.3685	94.5016	99.8792	80
Lud	88.3771	88.1604	73.0438	61.2801	75.7532	79.0815	88.7165	47.086	75.7699	68.1657	46.6802	77.4481	90.7284	100.682	112.19	100
Lux	72.9424	77.1069	49.5597	41.5983	63.4891	54.7123	76.0979	44.2129	61.3596	54.9506	42.9633	66.9633	73.2216	69.5177	61.6443	67
Lysimax	77.131	74.6592	49.7164	46.3054	68.0607	60.2369	68.9232	43.0561	59.4438	58.6236	47.3172	66.7066	75.542	76.5191	67.6558	82
Maris_Mink	75.398	78.3498	56.0046	50.6777	59.9135	61.0735	76.3443	40.6393	60.5898	55.1527	46.7784	72.1544	69.9607	81.3306	78.8908	80
Marthe	86.4234	74.6392	57.8277	59.2627	70.055	67.6362	75.866	48.073	70.2972	62.3338	52.0668	67.9097	77.1741	77.8893	75.8064	75.5
Midas	82.6122	77.2008	59.5918	46.9027	62.9617	69.729	82.5533	47.0646	64.6495	61.1979	46.2593	74.4385	76.7923	87.9841	83.9803	84
Mona	83.9574	62.8729	51.4036	47.7793	60.7167	65.5315	71.7958	48.9717	64.2506	59.8366	46.4636	57.9213	74.7366	75.0784	87.4078	92
Nathalie	83.1056	84.6538	60.3856	50.2061	69.9548	63.6415	74.9547	44.0204	59.52	62.4532	43.014	73.7855	81.081	73.4423	75.9338	82.5
Nordal	87.63	89.2568	63.4641	49.435	70.4936	76.0387	87.5275	50.4851	75.7803	64.7085	56.9122	78.2385	87.0173	93.5683	103.554	95
Odessa	91.7902	88.7733	58.4557	51.1446	68.1613	75.5643	74.3136	49.2016	67.1567	63.1383	49.0669	73.5808	81.0269	89.9836	91.2462	91.5
Odin	88.8187	92.9554	63.7052	53.7416	74.9092	84.8695	91.9918	59.8633	72.9448	66.409	53.733	84.0128	92.7222	104.935	94.9116	91.5
Okos	92.3374	96.82	72.4691	58.0006	80.6319	91.4009	97.3957	59.6895	78.0615	70.657	66.0362	80.8527	85.8669	101.937	116.731	97
Optic	87.1433	85.6525	51.3119	51.7495	77.9248	65.0544	73.937	47.3204	64.7015	59.3665	45.7369	79.1059	78.9893	81.8156	76.4347	77.5
Otto	86.8869	89.1976	68.9939	52.6295	71.6327	76.1843	89.5193	52.8417	67.5155	70.7204	53.3124	78.6486	85.0347	100.498	97.507	92
Pasadena	79.9878	82.5638	50.5304	47.6008	62.4166	66.4782	78.7524	45.0959	65.2029	61.9035	49.0799	73.5255	70.4605	77.06	71.899	80
Perun	81.7629	81.1263	60.2039	53.5512	70.2258	58.1925	73.172	46.4854	60.3866	69.4344	53.7933	69.8003	77.5608	82.9341	82.7883	88.5
Prisma	89.7026	86.6199	60.985	51.1983	77.4623	65.7259	76.019	47.1003	68.6904	60.2284	56.4342	78.5873	83.7187	86.2916	89.1964	82
Proctor	95.1231	90.2631	69.1275	56.3206	75.8144	87.3006	99.6319	58.1349	80.0735	72.8404	56.8763	81.3788	93.5967	103.466	107.697	99.5
Prosa	78.5775	82.7423	67.556	45.3932	61.1227	70.1671	79.3216	43.6311	66.1081	62.5906	51.0909	74.6974	79.185	84.0365	89.4403	85
Quartz	94.799	88.7831	68.2335	56.6308	80.6007	80.1604	92.121	52.1495	78.7131	68.2716	54.23	84.1886	90.0796	95.1574	98.6766	98.5
Quench	79.5258	74.9445	52.692	49.9536	65.9271	62.1991	67.4254	46.0666	60.7756	61.5557	53.3125	69.1786	76.5129	72.7469	76.1213	78
Rapid	93.7786	84.6208	59.9121	57.4738	77.6192	66.5156	76.5705	45.1969	64.7583	68.9204	55.831	74.3784	86.9524	87.0716	80.2932	80.5
Rika	97.9914	97.5794	72.7837	57.9748	79.9506	81.2243	93.0451	58.0479	80.9769	74.2385	59.7429	83.445	95.4228	109.473	112.189	103.5
Riviera	75.5797	78.4242	55.65	41.9829	53.467	66.1553	66.4987	47.8597	61.254	58.2315	47.4249	74.8398	79.5338	87.8069	81.3553	76.5
Roxana	82.9753	83.5574	61.5774	52.4402	70.1157	68.6448	80.1295	48.5905	62.0618	67.1001	55.3371	72.6359	81.2875	82.5979	81.2231	92
Ruja	82.6833	79.8336	67.1882	49.1771	65.1475	84.1884	95.176	54.1882	73.089	64.7731	56.8973	82.4057	83.1997	105.356	109.071	101
Saana	75.3803	69.9174	57.8939	50.8253	53.5151	69.4529	79.2312	44.4522	67.385	52.3481	44.3769	60.5755	67.3896	70.0522	89.179	75.5
Salka	88.2986	91.4369	71.5626	59.6965	74.6446	84.2079	86.6009	52.0328	78.7763	69.0393	56.0699	76.8894	89.9622	104.04	106.774	102.5
Salve	97.0282	87.5919	76.8211	56.5038	77.9006	78.8891	95.6481	49.9833	74.081	66.1892	58.0709	76.6011	87.4049	102.19	101.348	90.5
Scandium	76.6145	75.8578	54.3074	43.1183	70.0884	66.0616	72.4256	40.9387	62.5447	61.5951	47.5798	66.4614	76.0541	69.4658	80.6401	76
Scarlett	85.5596	82.7068	58.3796	51.1177	74.3057	63.6527	70.0711	43.5522	62.5977	62.8417	49.7505	71.3705	79.5423	78.3785	76.7202	84.5
Simba	78.5474	68.8892	50.6321	43.4034	66.3974	48.6108	66.4902	41.3762	56.4093	58.1109	46.5552	68.0867	70.8754	66.88	69.9779	87
Smilla	77.8514	76.8104	50.8699	45.1309	59.4838	55.4499	67.1755	48.1586	57.7151	53.7285	41.8204	64.1392	77.9708	72.8252	65.9748	72
Spartan	86.6098	86.4585	61.0871	52.9586	70.2111	69.3462	76.7819	43.5522	60.3682	61.7498	50.0097	74.5183	78.204	83.8247	85.488	82
Static	84.656	77.8864	51.9685	56.2677	70.1648	62.6974	75.6712	42.1184	61.3724	64.2818	54.3019	74.6778	81.7961	81.8242	81.4109	89.5
Steina	96.0277	93.9507	70.2845	58.3082	86.1902	88.9813	94.9612	56.9549	80.3278	69.2114	58.9118	86.6838	89.1497	104.494	106.238	95.5
Stendes	74.5489	82.2192	68.9633	56.8722	75.7903	84.1218	83.7179	54.8866	77.2106	66.2305	41.3118	78.8591	72.4535	104.614	105.185	95.5
Tellus	77.6065	89.1145	69.9091	55.6169	70.2101	78.3467	86.0583	47.1226	73.2426	66.218	50.4796	79.1212	86.4165	94.98	94.8135	82
Terno	86.6539	80.0381	61.868	52.3489	73.3893	67.6514	75.7075	45.8528	66.1269	68.6437	55.904	73.0515	77.2127	78.139	81.5909	103
Thuringia	88.978	83.3372	73.2206	54.4848	77.5997	71.2033	83.1354	47.2952	76.2256	64.25	54.3079	77.3333	84.5265	100.728	94.6218	87
Tocada	88.3191	81.6458	58.2202	48.3294	61.6944	66.2316	73.6569	45.7081	65.4147	62.8289	48.279	75.1915	78.1336	81.6483	79.9956	84
Tremois	85.4834	84.316	62.6222	59.3316	75.3551	73.785	86.7953	50.2768	73.8716	58.7346	50.0005	77.9301	88.4631	98.4349	101.44	92.5
Triumph	87.6513	89.9521	58.9077	52.2085	67.5926	66.9389	82.8031	49.922	67.8486	65.1904	52.1094	80.429	83.2676	90.7492	84.4527	85.5
Tyra	84.8799	80.0533	66.1701	52.8366	75.5737	73.9012	83.6481	49.7633	67.2729	70.0162	61.5131	78.1132	87.4185	94.6161	96.717	85
Union	91.9538	89.71	68.205	57.4908	75.7893	90.2884	96.7288	57.9561	82.2722	73.2626	64.3451	87.907	92.5377	110.392	104.387	98
Vada	88.5008	87.4731	71.1561	56.086	73.8354	73.5914	80.4523	52.3376	72.4623	67.2101	58.0693	77.2607	88.131	99.1084	99.465	98
Valticky	101.831	89.2758	71.2814	74.6977	79.6401	89.5196	86.3813	58.1139	76.623	77.0985	63.4201	87.5516	109.424	111.809	106.701	115.5
Vankkuri	98.3858	94.6234	79.7217	69.1993	83.9483	100.612	108.646	70.0663	84.7395	75.6325	61.8159	89.4539	97.709	115.334	121.923	96
Viivi	89.7434	93.1347	68.371	55.812	75.8168	74.5101	86.5477	45.6959	82.0626	58.0976	53.9352	74.3908	79.7425	91.9455	99.4262	86.5
Volla	97.5474	98.5915	78.2002	58.5156	78.64	86.4109	97.5109	63.8351	85.0743	77.6293	60.7563	82.7911	93.5723	97.7034	111.644	101.5
Welam_B5930	84.3076	88.062	70.9739	57.097	76.8769	80.0539	89.6725	51.0151	78.9514	67.9318	52.7095	75.4485	94.3513	95.8506	99.0019	89.5
Wisa	104.318	104.635	84.1813	72.5477	75.0451	101.586	103.95	62.8407	85.3236	79.506	60.6608	93.6479	104.443	119.595	120.197	102.5
Zenit	86.0525	85.9041	53.1398	51.414	64.0044	66.0877	71.5636	45.5772	65.8075	61.8442	57.6356	73.342	75.7871	79.7576	82.9936	73.6649
Zephyr_SB2R_B3731	86.7742	85.586	66.4733	53.1878	75.9975	80.8501	85.6779	44.9363	71.3846	72.2338	54.353	78.9712	89.0668	103.612	99.6394	94.5
Domen	99.3701	96.8605	80.2369	69.3779	84.1874	85.9058	95.1501	65.4932	82.9525	81.5005	59.8302	87.7767	101.578	113.165	107.792	94
Isabella	77.8483	76.8232	51.9092	47.6295	62.9043	67.0994	72.1488	46.3443	62.1923	61.9589	42.3673	71.2243	72.548	76.1841	76.7779	97

## Sheet: Yield
Genotype	ITA16	ITA17	ESP16	ESP17	MAR16	GBR16	GBR17	FIN16	FIN17	ITA09	ITA10	DE1-09	DE1-10	DE2-09	GBR9	GBR10
Aapo	8.61241	6.56957	2.95547	2.80551	2.66427	5.60696	5.25375	3.0432	5.18607	4.36375	2.37832	2.1981	3.05453	6.17254	6.17371	6.83774
Abava	7.33854	5.3164	3.00028	1.97097	2.52657	5.27479	5.04646	3.13801	5.22607	4.50053	2.53993	3.15117	3.49523	6.6413	6.79219	7.79723
Akcent	7.77829	6.59904	1.87507	3.0871	2.95637	6.05953	5.28107	3.03827	5.10617	5.05345	2.90613	3.73888	4.44923	6.15529	6.24693	7.2375
Alexis	8.76484	5.51226	2.06214	3.10119	3.01891	6.13761	6.27086	3.15382	4.92892	4.48153	3.31038	3.23356	4.86366	6.54484	6.36075	7.18517
Alis	8.24976	7.87451	2.15465	2.88725	2.89371	6.30747	5.46463	2.78129	4.80977	5.77967	2.84336	3.61885	4.07966	6.67128	7.02555	7.32813
Alliot	8.72472	8.03735	3.35375	2.60223	3.49203	6.07188	6.27859	3.10972	4.95699	4.48369	3.19727	4.29542	5.01974	6.71138	6.49182	7.69168
Annabell	9.31874	7.40755	2.96059	1.88026	3.22111	6.80423	6.07634	2.45435	5.7601	5.60608	3.41989	4.46667	4.68165	7.53905	6.79562	7.90208
Anni	7.99358	7.95402	3.28475	2.83632	3.3113	5.732	5.55329	3.67685	4.52954	5.2255	3.48137	3.4291	5.07714	6.74645	6.49855	7.39138
Ansis	7.20878	6.24916	2.72516	3.39114	2.94626	5.03689	3.45187	2.76464	5.55163	4.66	3.14863	3.62121	4.39436	6.95262	6.14129	7.46575
Apex	8.57392	6.5244	2.87458	2.83857	3.72927	5.5368	5.22799	3.20805	5.86675	4.92462	3.40567	5.48165	5.36806	7.16278	6.42868	7.56369
Aramir	7.32071	6.51256	2.51276	3.17009	2.70962	5.36493	5.1128	2.6166	4.97148	4.05062	3.4813	4.55657	5.46033	7.28291	6.06143	6.91478
Armelle	8.22285	8.03246	2.41922	2.59908	3.1946	5.06544	5.20842	4.34075	5.64615	4.2661	3.11587	3.35711	4.41127	6.59226	6.50549	7.18355
Arvo	7.6081	5.77402	3.16171	2.29933	2.7	5.09713	4.47291	3.37389	4.93253	3.69662	2.65971	3.16679	4.04888	7.08632	6.02648	6.46499
Athos	7.08064	7.33368	3.18105	2.84072	4.07156	5.1353	5.5953	1.81318	6.01978	4.53119	2.99811	5.10321	5.25583	6.23464	5.8129	7.41689
Atlas	7.32439	6.00488	2.36121	3.06953	2.86136	4.8179	4.933	3.9386	5.65045	4.10249	2.87545	3.05821	4.48154	6.48611	5.54364	6.88965
Atribut	8.83266	6.94383	4.0758	2.97557	4.0508	5.39678	4.46297	1.90824	4.89882	4.37607	3.37629	3.22237	3.64803	6.78868	5.92862	7.22772
Balder_J	7.32289	6.21625	2.63552	2.63699	2.42987	5.18311	4.58624	2.97594	5.71332	3.62547	2.22843	3.1227	4.51009	6.35126	5.14413	6.27815
Balga	7.28502	6.52757	3.2873	2.69264	2.52301	5.51803	5.63318	3.27956	5.7932	3.70853	3.47277	3.60337	4.67999	6.24245	6.29459	7.3954
Barabas	8.88152	8.53039	3.19941	3.1872	3.41355	6.79289	6.38976	1.95814	4.6984	5.58454	3.76083	3.56583	4.56885	7.16939	7.27533	7.91653
Barke	8.04644	7.39781	2.58656	2.61863	3.67813	6.36608	6.24554	2.26503	5.88593	5.05757	3.00665	4.24544	4.28123	6.65584	6.59728	7.35959
Baronesse	9.65596	9.52571	4.96762	3.55929	4.32279	6.65505	6.56623	2.68607	6.13746	6.26996	5.03101	4.91143	6.04314	8.21469	7.30456	7.6608
Beatrix	10.228	6.85789	3.90938	3.97874	3.36645	5.98523	6.21092	3.23558	5.90407	6.47522	4.85972	4.6618	6.35086	7.49038	7.63454	8.19551
Berenice	7.88432	7.32983	2.91279	2.35263	3.26043	4.87564	5.41828	3.57248	5.45324	0.896401	3.43635	3.58638	4.64489	6.49565	5.64353	7.31905
Birgitta	7.47153	6.82632	2.96079	3.348	2.39452	5.37677	4.01098	2.47896	5.23153	4.63645	3.70526	4.33062	5.4273	6.27907	6.30387	6.65386
Birka	7.7172	6.79064	3.04058	2.23956	3.67483	5.17818	4.90558	3.03933	5.65503	4.73682	3.98212	4.3176	5.19767	7.27816	6.11141	7.04323
Blenheim	8.89845	6.68699	3.74755	2.90896	3.5681	5.71136	5.04519	3.2027	4.22462	4.79623	3.01452	3.48962	4.71317	6.65508	6.47744	7.14869
Bonus	6.37454	5.76444	2.12306	2.82319	3.31933	5.52721	4.27429	3.02421	5.65048	3.72484	3.25108	3.06567	3.71886	6.51575	4.93377	7.1012
Braemar	7.9218	7.38206	2.77876	3.22866	4.09405	5.73831	5.74348	4.23827	5.618	5.41415	3.56607	4.90897	4.34024	5.9946	5.86169	7.14587
Brazil	8.72715	7.2061	3.46554	3.56509	3.24131	6.23246	6.11326	3.1072	6.22911	4.57609	2.80776	4.30345	5.90826	7.26285	7.13672	8.29123
Britta	7.39391	5.48714	3.17644	2.62355	3.03474	5.52451	4.7165	2.66715	4.62859	4.8101	3.65354	4.83858	5.51358	4.51616	6.30292	6.41017
Caja	8.44788	6.01653	2.64265	3.04409	3.35794	5.19017	5.38372	2.3476	5.9609	4.15428	4.08948	4.19144	5.15049	7.36234	5.87638	6.36539
Calgary	9.93821	8.29148	3.4008	3.16257	3.73838	5.79072	5.64557	3.1287	6.33995	5.07641	3.89995	4.76423	4.37579	7.65483	6.97339	5.49576
Carlsberg	5.82296	7.94377	3.34014	2.92495	3.20521	5.46244	4.90381	2.6427	6.03721	4.58601	2.83349	3.01488	5.10076	6.08783	4.24367	6.17063
Cellar	9.30437	8.89153	3.28674	3.01839	3.49995	5.66809	5.28488	2.56739	5.21352	4.58475	3.79205	4.10019	4.94313	7.7451	6.68912	6.35163
Ceylon	7.65859	7.92057	3.98247	3.22817	3.22016	5.95446	6.12592	3.6011	4.65392	5.13333	2.92384	4.01269	4.40348	6.74099	5.97432	7.41149
Chanell	8.45686	7.56853	3.01197	3.00584	3.10978	5.85147	5.04582	2.88523	5.39194	4.41987	2.34335	3.13204	5.2724	5.91353	6.7127	7.60554
Chariot	7.14929	6.96583	3.55178	3.63505	3.32348	5.85188	5.42407	2.68844	4.65186	5.49427	3.24279	3.85515	4.2628	6.26976	6.31732	7.36686
Claret	7.22114	6.00111	1.97114	3.50016	3.92273	5.18358	5.25782	3.13907	4.98401	4.10483	2.86576	4.48402	5.28386	7.55516	6.29845	6.36595
Class	7.58794	8.20098	3.44171	2.95748	2.95822	5.51758	5.77499	3.5697	4.5204	4.96391	3.62079	3.5691	4.94864	6.65172	6.9268	7.40537
Cleopatra	7.33128	5.46051	2.42759	1.22489	3.20904	4.75042	3.27964	2.46961	3.70608	4.39015	0.402316	3.22838	2.65216	5.61688	5.70722	4.09337
Cooper	8.66727	7.60567	2.04279	3.08047	3.45338	5.68691	5.99208	3.35298	5.26772	5.04133	2.01367	4.05171	5.19698	6.18347	6.61742	7.43117
Corgi	9.59146	7.73795	2.53262	2.98747	2.97739	6.25449	5.22738	2.48555	5.55393	4.22126	2.32226	3.56621	4.21578	6.24105	6.85395	7.16556
Corniche	7.18009	5.50324	2.99221	1.9888	2.53812	5.80544	5.45257	2.63884	5.36444	3.70549	2.7873	3.332	4.82573	6.63212	6.44951	7.16138
Cristalia	8.57745	8.01129	3.43899	2.52508	3.51914	5.48106	5.40814	3.78785	5.63757	5.06539	2.97593	5.37292	6.08312	6.55462	6.92965	7.48025
Croydon	7.18415	5.92692	3.55819	3.25513	3.64654	4.8311	4.75253	3.69966	6.09225	4.89653	3.24673	3.84621	4.71461	5.83993	6.10311	7.23353
Dandy	6.39863	8.16969	3.21655	3.61805	3.95375	5.48089	5.33847	2.89681	5.24109	4.15405	2.89532	4.49623	4.49135	6.49167	6.13603	7.04287
Danuta	8.30062	7.05912	3.9017	2.94337	3.48565	6.23406	6.03739	3.20401	5.57563	5.65346	4.11432	5.48688	5.50449	6.27955	7.21939	8.16432
Deba_Abed	8.19077	4.68435	2.7712	2.92125	1.8592	5.03158	5.29603	2.30047	5.12304	3.88728	1.93016	3.37331	3.73109	6.44226	5.91585	6.84002
Delta_SB2R_B3448	7.3935	7.10241	3.23405	3.26018	3.60324	4.7935	4.74665	2.32422	5.12238	3.49769	4.11357	4.0396	4.92612	6.49777	6.26409	6.37002
Derkado	7.53279	7.34103	2.99342	2.96931	2.3919	5.14397	6.24827	2.0343	5.50334	4.02378	2.71138	4.19574	4.68862	5.85177	6.42792	7.38125
Dialog	8.25552	7.88318	4.25224	3.78832	3.97128	6.02845	7.35977	3.36408	5.10322	6.46414	3.11223	5.28111	5.93287	7.91744	6.8234	8.62074
Diamant	7.02729	6.31348	2.62285	2.81542	3.08949	5.97974	5.67186	3.00688	5.5065	4.43157	2.98949	2.73866	3.76816	7.35012	5.01351	7.74841
Digersano	6.74296	5.10511	2.68492	1.49909	2.78665	3.96869	3.35432	2.53198	3.35202	3.66559	1.04384	2.80503	1.69442	5.08608	4.55543	4.16637
Drost	7.73605	6.78782	2.72972	3.13972	3.09992	5.45718	4.7394	2.98079	5.98935	5.30019	3.13028	3.21136	5.23481	6.36901	5.87072	6.89771
Egmont	8.37447	6.54944	3.76774	3.12316	3.94792	5.20361	5.34675	2.64553	5.6698	4.23253	2.35679	5.75835	4.62369	5.99462	5.96928	6.81072
Elantra	10.0548	8.46987	1.81371	3.13324	3.76766	5.67078	6.11695	3.81023	6.06944	4.11267	1.76552	3.11365	4.30183	5.40916	6.55335	6.78234
Elo	8.4466	5.82694	2.52646	2.61493	2.85654	6.05283	5.02446	2.50682	5.42305	3.75038	3.69418	3.37156	3.31938	7.52014	6.22236	6.68731
Emir	6.47373	6.82198	3.29089	3.19979	4.13871	5.206	4.25222	2.87065	5.86593	5.08507	4.15666	4.08736	5.6173	6.56993	6.37778	5.89923
Eunova	8.01894	6.54487	3.99456	3.03474	4.04255	6.24206	5.52177	3.09433	5.54899	4.80588	3.2808	5.12318	4.93512	6.68931	6.61497	7.19015
Famin	9.26053	6.48176	2.22106	2.73374	2.79826	5.88578	5.65307	3.25355	5.48976	4.15623	2.88478	3.20627	3.69226	6.56256	5.58584	7.82643
Favorit	8.28756	6.76395	3.13413	2.54445	2.78982	5.52865	4.82318	2.18717	5.59492	4.06459	2.84575	3.66385	4.12497	7.28222	5.2928	6.7926
Felicitas	8.52136	6.87032	3.60936	2.62189	2.57313	6.58097	6.30787	2.78352	4.8414	5.62154	2.90488	4.84331	5.56227	7.19065	7.16085	7.56132
Formula	5.08802	7.93674	3.73669	3.39506	3.10174	4.87087	4.39384	2.99445	5.59108	4.37631	2.80716	4.08172	3.83411	6.71269	6.12524	7.391
Forum	8.48797	7.69112	4.11474	3.56375	3.38376	6.00974	5.8353	3.56438	6.21364	4.53915	2.84322	4.29741	5.27301	6.60747	7.00067	7.73089
Freja	6.20318	5.36108	2.24618	2.14187	2.86885	3.38111	3.84574	2.79236	4.5914	3.55447	3.75792	2.71686	4.3296	4.49779	4.43022	4.69729
Galan	7.5607	6.0235	2.26001	3.60671	3.53782	5.45052	5.67195	3.471	5.71309	4.90911	3.21155	4.08621	4.67432	6.35797	5.52576	7.31184
Gate	6.28522	7.40798	2.83853	2.73496	2.94216	6.0019	5.49111	2.76794	5.56667	5.0584	2.47021	3.66506	4.84279	7.11605	5.75878	6.86108
Gizmo	8.01987	6.76491	3.12836	2.93694	3.28146	6.18745	5.6701	2.76165	4.64679	4.68893	3.5618	4.78317	4.92093	6.4771	6.54334	8.08978
Golden_Promise	5.69981	5.56827	2.32776	2.5907	2.79465	6.12652	5.72481	4.67287	6.27564	4.2849	2.38747	2.83953	4.35675	6.19101	6.16164	7.34501
Golf	8.4694	8.29973	3.13119	2.15694	2.94254	5.59701	5.98519	4.02167	6.17115	4.5411	3.66847	5.24453	5.15046	7.41007	7.06835	7.94667
Gorm	8.4439	7.37126	2.63998	2.64129	3.63543	5.77506	5.77674	2.9353	6.97643	4.32931	2.56766	3.69709	5.09892	7.02218	7.3223	7.83295
Hana	6.99062	7.04662	2.68327	2.4885	2.31191	5.42945	5.45547	3.3072	5.32917	4.61375	1.96647	3.22976	4.2871	5.34988	5.4093	6.73294
Hanka	9.43486	6.21337	3.40558	3.27125	4.34358	6.19403	6.11088	3.40097	4.98115	4.6934	2.9259	4.85325	4.80599	6.47787	6.97796	7.78164
Hanna_2RSB	8.37984	6.64827	2.62829	2.68098	3.2183	4.89234	4.08604	2.52274	5.1232	4.2643	3.72739	4.18087	5.68169	6.62896	5.97837	6.96511
Harry	8.26366	5.91997	2.79549	2.66688	3.76927	5.09491	6.17734	2.65603	5.368	4.51715	2.85648	4.8111	5.93448	6.43585	6.49364	7.18328
Helmi	5.89549	6.87046	1.84704	2.26807	2.97473	4.13612	4.18307	1.33269	5.35202	4.06199	3.78614	3.0658	4.02166	5.78121	4.55513	5.51079
Heris	8.55959	9.32038	5.38195	3.01475	3.80048	5.51494	5.79572	2.89436	5.28859	4.43648	2.6494	4.87954	4.47257	7.07261	6.36546	7.36055
Hydrogen	8.11825	6.85202	3.43859	3.55043	2.92327	6.16194	5.41413	2.71239	4.73825	4.53619	3.17241	4.1288	6.18805	7.02464	6.5234	7.86852
Ida	6.7778	7.59952	2.50258	2.80739	3.07735	5.14007	5.44709	2.10354	5.46081	4.14185	3.03489	3.39375	4.32643	6.44599	6.04134	7.37016
Idumeja	8.09907	7.69092	1.62825	2.80045	3.44863	5.49966	5.17023	2.64209	5.93221	4.40756	2.88828	2.99985	4.843	6.01244	6.7503	7.66966
Ilga	8.10576	5.00771	2.28342	3.27821	2.67301	5.6727	4.8588	3.19099	4.40391	2.47191	2.05424	2.75878	3.90674	5.89019	7.05226	7.23891
Imber	5.79753	5.27995	2.59253	2.09089	2.8793	4.99009	4.8579	3.07998	5.14825	5.3231	3.79006	3.81249	4.44428	6.34609	6.0005	6.03426
Impala	5.88127	6.47809	2.94995	2.96473	3.25689	4.68439	3.81723	2.5085	5.83944	4.41753	2.91698	3.61898	5.27064	6.72536	5.67786	6.51105
Isaria	6.60642	5.67381	1.57391	1.61233	2.44512	3.61206	3.35372	2.83531	4.65761	3.96436	2.72548	3.13181	3.54811	5.04158	4.23586	6.04595
Jarek	8.43084	7.98133	3.11532	3.10699	3.65932	5.53648	5.8167	3.28257	5.45527	5.60646	3.63857	4.10268	4.75733	7.09555	5.73289	7.11043
Karat	7.72447	6.11708	2.71692	3.22374	3.55108	5.87531	5.00881	2.95471	4.615	4.81848	1.95505	3.4859	3.93233	5.82686	6.37767	7.30753
Kenia	7.51832	6.1406	2.58019	2.72285	3.2386	4.90497	4.38816	2.25566	4.80618	3.97255	2.88028	3.5677	5.12028	6.06629	7.07974	5.8074
Keops	9.16751	8.42525	4.09781	3.96972	3.81189	7.24493	6.6908	3.50431	6.17978	5.97996	4.52927	4.73549	6.32603	7.40444	7.66541	8.039
Koral	8.30711	7.46137	2.87454	3.11951	2.85317	5.36069	5.59269	2.41491	6.16376	3.75243	2.19051	3.08207	4.46155	6.40022	5.85327	6.63291
Kristaps	6.49578	5.91512	2.59293	2.28704	3.01515	5.58744	4.55673	2.47214	6.01831	4.86297	3.53316	3.90863	5.13746	6.77982	6.62338	6.79133
Krystal	7.91945	6.74518	3.85168	2.70416	3.26653	5.20633	5.08201	3.93166	5.37563	4.08563	2.99722	3.35287	4.15946	7.16713	6.15174	6.97257
Ladik	6.85543	5.40344	2.89674	2.30944	3.81451	5.3667	5.29559	3.40341	5.93745	4.39941	3.11633	3.63201	4.76462	6.74339	6.05508	7.34367
Leeni	8.864	7.36939	2.62676	2.99338	3.60385	5.83306	4.51762	2.15876	5.04418	6.0558	2.76971	3.53641	3.72859	6.56249	6.106	7.21207
Lenta	8.65434	6.45212	3.08513	3.26062	3.45794	5.0088	4.21131	2.32095	4.39236	4.53398	3.10439	3.69151	5.16194	6.63762	5.5869	5.7936
Lofa_Abed	8.17441	6.41661	3.00702	2.7261	4.04521	5.42609	5.07061	2.79411	5.51938	4.31958	2.54904	4.6034	4.42663	6.22153	6.62489	6.82423
Lud	7.99225	7.59854	3.01367	3.18172	3.94456	5.21111	4.99351	3.09969	5.78873	3.77655	3.26952	4.31955	5.72494	7.20135	5.8647	7.01766
Lux	7.84733	7.95441	3.89653	2.65838	2.95557	6.03871	5.00571	3.85282	5.17736	4.7038	2.18987	4.31208	4.02211	6.86469	6.08229	6.77566
Lysimax	5.77964	4.80387	2.10012	2.62548	2.2421	5.69519	4.80682	2.61463	4.52027	4.43288	3.03727	2.87325	4.58168	5.56428	5.75735	6.92365
Maris_Mink	6.74543	5.58877	2.97289	3.65702	3.06411	5.50362	5.47725	1.99048	4.7828	5.05085	2.83479	2.81825	3.07466	6.39459	6.33738	6.5852
Marthe	9.06933	6.64392	3.82098	3.06615	3.22242	7.01931	6.28168	2.98384	6.62686	4.86206	3.64752	5.02164	5.65791	5.60661	6.81975	8.45142
Midas	8.5868	6.49778	3.71379	2.86659	2.70116	5.32379	5.41775	1.81549	5.3232	4.90249	1.92	2.43258	4.85279	6.16063	6.42837	6.86123
Mona	5.69696	4.55871	2.2673	1.06829	2.97701	4.69964	4.02915	1.85898	6.09996	4.1425	3.37877	3.80325	5.14587	6.7353	6.51394	5.83797
Nathalie	10.0317	6.72476	3.0184	3.03563	2.98963	6.17796	7.15058	4.02114	5.94581	4.56502	1.76563	4.79823	4.00899	6.49021	6.18976	7.76019
Nordal	8.37654	5.44554	2.69966	2.59483	3.71549	5.91103	5.47485	3.35642	4.89738	3.65985	3.48444	3.11245	5.25469	6.44502	6.46678	6.10765
Odessa	7.78529	7.46415	2.88921	2.42528	3.55945	5.57139	5.08902	2.89466	5.76297	4.10114	3.09703	4.69422	4.32534	7.17988	7.12346	7.80111
Odin	7.57513	4.77837	3.18389	2.57561	3.59271	5.31568	5.39418	2.4099	5.84191	4.65716	1.93599	3.70387	5.54024	6.69787	6.15251	7.07882
Okos	9.49018	7.02836	2.32957	2.86106	3.21304	5.14731	4.755	2.45561	5.14216	4.12178	3.73098	3.24307	4.02238	6.37963	5.83792	6.42043
Optic	6.39444	6.91745	2.14599	2.99578	3.53917	6.00414	5.73813	3.22523	5.52167	4.3862	2.23386	3.22433	4.34087	6.23918	6.88063	7.80062
Otto	9.19213	6.72399	3.21042	2.18202	3.63238	5.5457	5.73743	1.79239	4.96864	4.31548	3.80427	3.74057	4.83864	7.16487	6.09976	7.14597
Pasadena	10.6932	6.87135	2.35406	2.82122	3.777	5.99825	5.79089	2.90692	5.66021	4.96985	4.10475	4.69503	5.46418	7.41594	7.08219	7.72882
Perun	6.9905	6.94864	3.59747	3.00415	3.59557	5.09933	5.43624	3.63989	4.89906	4.36549	3.36561	4.09164	4.29996	6.29008	5.07113	7.01804
Prisma	7.19099	6.51825	2.66713	2.95703	3.32971	5.83878	6.2839	3.02239	5.635	3.80934	3.15802	2.87907	5.39709	7.3369	5.30757	8.00579
Proctor	9.50699	5.77041	2.63994	3.3823	2.74764	4.92846	4.80993	2.19852	5.25261	4.16757	2.56833	3.37874	4.93018	6.4037	5.89023	5.14741
Prosa	8.63934	7.50181	3.61422	2.77782	3.58038	5.78548	5.71989	2.19702	5.22839	4.55996	4.17852	4.66095	4.73645	6.69574	5.75225	6.72252
Quartz	9.22248	6.40716	2.51269	3.02108	3.87757	5.20446	5.48015	2.97343	5.80091	4.32417	2.72029	5.56997	4.96864	6.74993	6.65987	7.35019
Quench	10.9597	8.18003	3.57843	3.11411	4.2195	6.53546	5.70536	4.88724	5.44017	4.73539	3.16444	4.37345	4.97768	7.15583	7.07875	8.08814
Rapid	7.76137	7.08004	3.20455	2.57125	2.51291	4.58024	5.14708	3.61198	4.45143	3.12306	3.28944	3.52802	4.3158	5.87996	5.01231	6.38155
Rika	8.68103	6.34609	2.234	2.15321	3.34945	4.84008	4.67502	3.0466	4.97564	5.09113	3.48635	3.89378	5.42995	6.39905	6.33408	7.27526
Riviera	6.98639	6.14737	3.38946	2.90106	1.96535	5.97944	4.99241	3.27665	5.33638	4.43404	3.05698	4.04409	5.02637	5.28234	5.02257	7.05963
Roxana	8.3408	8.68299	3.25864	3.1106	3.41965	5.3631	5.30863	3.53292	5.7379	4.63274	4.07137	4.15204	5.54122	7.16348	6.0882	7.44158
Ruja	7.87956	6.05618	2.43282	2.52666	3.35035	5.00191	5.35246	1.97127	4.88202	4.17357	3.2134	3.9836	3.91098	6.64007	6.85955	8.01166
Saana	4.64263	5.12057	1.56106	1.76319	1.48382	4.79365	5.07758	2.20773	5.69995	4.66177	3.11708	3.40086	4.07738	5.43932	4.53714	7.23638
Salka	9.13946	5.9088	3.08008	2.93613	2.73402	5.24764	4.36533	2.78709	5.74066	4.73207	3.27225	4.18333	5.27857	6.98084	7.45769	6.07446
Salve	8.10134	6.79873	3.32048	2.798	3.05796	5.78167	5.63015	2.8268	6.38907	4.46653	3.4616	4.0973	4.81187	6.90732	6.46505	6.84266
Scandium	8.99124	7.82764	3.38016	3.21673	4.64596	6.19356	6.14736	2.84609	5.86213	4.44094	4.0881	4.51515	4.43038	5.06974	7.18145	8.4072
Scarlett	7.43364	8.09933	2.35533	3.05203	4.17019	5.56588	4.24969	2.45085	5.53254	5.08437	3.56439	4.5204	4.04289	7.07801	6.17924	7.2556
Simba	9.45943	8.33841	3.40447	3.28887	3.59854	6.76845	6.95133	3.21322	6.32264	6.11941	4.51591	5.06717	6.23414	7.49641	6.6871	8.10477
Smilla	9.16494	8.30034	4.87064	3.72691	4.07617	6.0723	6.4922	3.8234	5.21253	5.41562	2.49817	4.71347	5.72469	5.28315	7.02806	8.58546
Spartan	7.19243	6.96101	3.28561	3.09907	3.57312	5.21118	4.36249	2.3751	5.56045	4.37837	3.14192	3.54551	4.16992	7.03332	5.8788	6.94739
Static	9.17045	8.39998	3.11108	3.28559	3.57187	6.24442	5.77662	3.25142	5.49742	4.9229	3.52538	4.53347	5.37151	6.851	6.44186	7.87962
Steina	7.10324	5.74355	3.0725	2.87928	3.84866	5.42818	4.55633	2.53855	6.07566	1.77948	2.60609	4.00518	5.00898	6.345	6.536	6.81754
Stendes	6.85441	7.43165	3.01493	2.94702	3.3227	4.81697	4.33109	3.29301	5.61623	3.67745	3.50601	2.12037	5.76739	5.61893	4.55359	7.15338
Tellus	6.80177	5.51774	2.79374	3.09744	2.74874	5.17082	4.77462	2.90179	5.86528	4.36394	3.0457	4.40263	5.38502	6.51981	6.71468	6.55143
Terno	6.82466	6.74999	4.52381	2.67946	3.49974	5.69021	5.07514	1.98096	5.23288	4.54368	2.98772	3.25452	4.00434	6.87112	5.98365	7.17646
Thuringia	9.89507	6.77953	3.04216	1.8553	3.55889	5.63863	5.79255	2.94303	6.05991	4.7528	3.98997	5.15345	4.90942	7.07578	6.70743	7.22614
Tocada	9.77884	6.9716	2.8307	3.46409	3.42397	5.93556	6.47603	3.93215	6.28841	5.52665	4.01324	5.29931	4.90032	7.50876	7.33067	8.4535
Tremois	7.76689	6.26728	2.48873	3.03012	3.72012	5.6154	5.34136	3.23111	5.16962	5.45559	2.88905	4.99345	5.65539	7.34729	6.48521	7.25038
Triumph	8.26538	6.54853	2.86798	3.07699	2.83378	6.26201	5.40683	2.96981	5.18745	4.80951	2.8359	3.76009	5.0226	6.64945	6.39902	7.39126
Tyra	8.60717	6.40525	3.58854	2.41982	3.04354	5.26513	4.63842	3.04851	5.32298	5.10233	4.60977	3.72556	5.23767	7.15217	6.05128	7.00534
Union	7.79121	5.56226	2.21308	2.19243	3.01379	4.25093	4.19003	3.41135	5.43927	4.3731	4.30852	3.31155	4.43507	5.55158	5.24608	5.89655
Vada	7.95629	6.54831	2.91806	3.43694	2.79566	4.80476	4.30985	2.34379	5.82411	4.79749	3.43831	4.13503	4.73162	6.54218	6.2412	7.34133
Valticky	7.67659	8.39222	1.69305	2.40287	2.8917	4.24513	4.50212	3.40373	4.62349	4.77303	3.11151	3.29695	5.20869	6.58736	5.02412	5.17395
Vankkuri	8.58033	6.21023	2.15292	2.38767	2.58541	4.23841	4.54647	3.07881	5.52555	3.86963	3.01657	2.84967	4.94016	5.27247	3.97756	5.40683
Viivi	8.59177	6.4508	2.79252	2.56772	3.15868	5.04035	5.83565	2.12587	5.9921	3.66334	3.30768	2.49986	3.40882	5.64345	5.71075	6.93502
Volla	8.40561	5.36569	3.14871	2.06634	2.94214	5.15879	4.53604	3.13575	5.87694	5.30532	3.66088	4.68171	4.93116	6.27838	5.73133	6.61528
Welam_B5930	9.27467	5.30793	2.76807	2.51555	2.79055	5.37847	5.18565	3.20426	5.99568	4.36918	3.17275	4.01351	5.21373	7.20601	6.15641	6.22082
Wisa	8.22723	6.80164	1.90904	2.36355	2.55664	4.58509	3.89884	2.94613	4.96802	4.25958	2.36227	3.71005	4.74615	5.87234	5.43792	6.38942
Zenit	7.75791	6.12559	3.413	2.93878	1.89149	6.16592	4.39168	3.49426	5.5195	5.11453	3.62159	3.26141	3.07907	6.82646	5.64807	6.53113
Zephyr_SB2R_B3731	7.99776	5.17332	3.27688	2.92111	4.22701	5.30457	4.69886	2.13919	5.921	5.40873	3.96044	3.99312	5.51674	7.39921	6.30635	6.07599
Domen	6.45971	5.43768	2.14968	2.17032	2.54972	4.67293	4.66729	3.8099	5.12179	4.00914	2.28531	3.69538	3.69133	5.4722	5.90164	6.1745
Isabella	9.94444	8.4739	4.13766	3.63871	4.17676	6.71919	5.74471	3.53264	5.90917	5.08477	3.8605	4.55032	6.07309	6.6665	7.99367	7.76109

## Sheet: TGW
Genotype	ITA16	ITA17	ESP16	ESP17	GBR16	GBR17	FIN16	FIN17	ITA09	ITA10	DE1-09	DE1-10	DE2-09	GBR9	GBR10
Aapo	39.9332	45.0075	33.3279	37.635	44.2112	40.5321	30.9541	42.7172	40.37	41.0589	29.9081	39.5691	44.0545	45.5714	44.21
Abava	35.6666	51.6828	31.4217	37.9851	47.9373	49.766	41.8332	53.5326	51.07	43.7142	35.0172	46.2678	51.2974	54.5251	54.61
Akcent	40.004	47.1944	35.4281	40.8023	49.9411	49.8127	37.9915	49.5443	40.955	40.4002	36.5905	49.9906	49.1683	50.0226	50.58
Alexis	43.1732	51.9312	35.0069	42.7709	45.6868	48.2956	38.2341	49.3965	44.405	45.02	33.9791	45.7193	50.8477	51.6164	51.075
Alis	38.9305	45.9334	30.7099	37.0019	42.5935	45.1065	33.5069	44.8562	41.555	44.5293	31.1625	45.4081	47.9957	47.3426	47.02
Alliot	41.5687	45.5242	33.0999	38.1558	45.0417	50.1661	35.3025	50.4348	39.295	40.6022	35.5755	46.4439	49.6007	51.9051	52.185
Annabell	43.2497	51.8714	35.048	41.2845	44.5324	44.9267	33.8268	48.8993	40.81	42.2837	35.2248	45.7143	47.9266	46.669	50.53
Anni	43.7356	49.7802	34.8196	40.6492	52.8978	47.481	38.1883	48.4785	46.19	46.1236	33.1061	49.8987	51.6408	52.9163	55.895
Ansis	36.1964	45.8348	34.6037	40.1002	44.8202	43.786	36.4934	49.1629	44.11	43.0259	34.9127	44.4946	50.1758	50.6712	51.58
Apex	40.7918	49.5301	33.6154	38.0378	50.7461	49.2787	36.3317	51.898	45.645	43.4874	43.457	50.5303	51.3817	55.6016	54.515
Aramir	33.3156	48.3135	32.9387	37.8994	45.0299	46.0782	32.2466	45.7443	41.255	40.823	41.4512	47.3548	49.588	48.1484	50.485
Armelle	39.1793	46.9744	38.0233	42.0266	45.3115	50.3622	40.0837	52.3331	42.37	43.0017	35.836	43.8942	48.1014	52.573	53.255
Arvo	28.8888	41.8646	25.7585	32.381	41.0999	39.466	33.0816	44.5326	39.965	38.2148	27.9666	40.3085	47.4422	44.3231	43.66
Athos	32.3453	45.1265	29.5562	35.4025	43.0959	43.4147	34.9524	47.9441	41.51	37.4987	38.8896	45.2197	48.3225	46.5649	50.915
Atlas	32.4325	49.0624	37.5445	41.1587	44.3546	45.4755	36.196	49.5753	46.58	42.1612	32.8242	46.9283	50.0327	50.6739	51.19
Atribut	44.6083	50.9412	36.3144	44.9676	50.4501	47.402	35.2505	51.5563	45.41	43.8343	38.0145	48.0167	54.1067	52.7954	55.225
Balder_J	28.2036	40.2297	25.8222	36.3625	42.6408	38.4224	31.4029	46.4482	46.69	45.7767	28.8962	43.0384	44.6156	46.2261	45.99
Balga	38.0663	42.9989	28.3894	35.058	40.7759	43.4737	33.8139	48.0006	39.45	38.2226	31.6276	44.4149	46.4474	47.4876	50.445
Barabas	44.0192	47.4619	32.1287	40.5221	47.4809	47.0918	39.0968	49.3936	44.135	47.1315	37.8458	48.3005	51.3433	49.486	48.22
Barke	45.2057	53.1929	37.4056	42.1665	47.3888	49.5624	37.2868	54.4149	46.025	43.4304	39.7537	48.3476	54.3385	53.9799	53.925
Baronesse	43.7997	49.5195	31.6917	41.6618	44.9858	47.9804	33.6791	51.9304	41.455	42.2322	37.9759	48.6165	50.9742	50.933	54.08
Beatrix	38.1539	50.1826	32.9793	41.1664	48.641	50.8134	34.9118	53.4349	43.595	42.5637	41.3875	50.1498	55.9529	55.0907	54.915
Berenice	42.6996	49.146	36.1122	40.6824	52.4921	49.3677	42.6199	52.3782	47.55	45.3872	41.6177	48.5425	49.7847	51.6511	54.195
Birgitta	35.3639	47.6319	31.2933	38.3587	38.0123	43.8386	33.3752	43.16	44.57	43.1018	36.6503	48.7478	51.0388	54.3603	52.59
Birka	34.7652	45.281	32.3321	41.101	46.8059	44.741	33.9059	50.3361	47.155	45.5532	37.23	50.4847	49.1005	50.1092	49.665
Blenheim	30.9431	49.6796	37.243	41.066	49.2515	49.048	35.0102	48.8415	47.38	45.7918	33.7127	45.042	53.011	55.2432	54.89
Bonus	33.0959	42.3456	32.211	36.7109	48.3515	43.4942	34.9345	48.8649	44.13	41.0548	29.1044	43.9408	50.1207	49.7215	50.175
Braemar	46.7701	54.2612	35.7695	40.0751	44.6863	49.6059	38.9759	51.6879	45.09	44.6555	42.4671	50.7807	53.1099	54.1673	53.385
Brazil	43.7778	46.1266	36.986	40.0928	43.3361	44.944	36.4398	48.2218	42.54	41.4992	35.8191	45.9215	50.0247	50.8753	48.865
Britta	28.2871	43.0136	31.6902	34.49	42.5796	40.7065	30.6642	45.2797	40.53	40.5124	34.9717	43.1865	44.0704	47.6463	47.11
Caja	35.6912	45.2902	27.7612	38.0091	44.1223	43.838	34.1758	49.5293	41.705	42.3136	33.9344	45.6036	48.666	50.2971	46.91
Calgary	37.7419	48.8134	31.6419	38.2239	50.1234	48.75	33.5103	49.6616	38.375	41.2975	40.1925	47.5884	50.1085	49.8491	51.3
Carlsberg	33.9928	41.6326	26.7595	38.3536	43.7637	42.8741	34.9282	50.6949	43.875	40.0651	30.0011	46.3729	49.1804	46.1108	46.755
Cellar	39.0123	52.6034	32.8573	39.7565	47.44	49.1268	44.0118	51.9069	41.785	44.0793	40.9561	50.3308	53.9633	51.4874	49.115
Ceylon	44.4811	50.4956	30.4818	41.1145	45.815	51.7877	40.3181	47.0572	46.69	45.0865	37.3421	47.6825	52.9344	52.0946	51.16
Chanell	42.3127	53.4537	35.9789	41.9467	47.7084	50.2595	37.5642	52.2496	46.94	47.3114	34.7726	52.3045	55.4238	52.9024	54.985
Chariot	38.9436	41.6566	32.6656	38.5213	44.4061	45.4197	36.3183	46.4389	41.235	41.7567	33.5965	47.2849	47.7831	49.8358	50.575
Claret	34.4094	46.5179	34.1137	37.965	44.7277	46.0863	34.2674	48.9373	37.2	39.9074	36.1099	43.3833	49.0419	50.4648	49.85
Class	45.1609	52.8226	35.7072	42.3548	49.6643	51.7287	42.1634	52.4781	47.95	45.4283	42.5616	50.7931	57.528	54.1242	54.57
Cleopatra	30.1399	44.6148	30.9884	31.9168	50.1309	47.8277	35.0119	47.3678	38.285	40.5044	28.4535	45.4519	48.1103	47.4348	50.11
Cooper	40.2141	44.5359	35.1544	42.3982	46.0498	45.2809	34.7207	46.5284	43.985	40.5204	35.1952	46.3041	49.5325	49.6144	50.97
Corgi	42.6809	45.1791	33.8573	36.9776	44.1025	48.2031	33.8275	45.0435	43.175	43.2916	30.6546	45.908	47.8466	49.8099	48.745
Corniche	37.4652	48.9957	34.7647	39.6255	44.7438	49.0174	35.5673	46.2189	40.06	39.99	34.2787	46.8116	49.4965	50.4725	52.37
Cristalia	43.1099	51.2559	36.1732	41.5778	48.4943	51.9757	39.0322	53.3141	44.99	46.4621	42.0195	52.497	51.7498	53.4051	54.035
Croydon	39.0343	47.9407	33.8885	37.9957	45.0801	48.6857	39.29	50.0282	41.735	41.76	39.0126	48.1713	49.6872	50.6666	51.21
Dandy	34.6855	48.1357	35.2768	46.3881	50.3303	50.637	43.9121	52.0738	46.645	45.6817	39.2117	49.9135	54.4916	54.9698	57.86
Danuta	32.7633	51.5671	39.5554	44.3018	51.0649	54.0541	38.3547	58.2315	47.91	45.8714	48.0442	52.6233	54.086	56.6907	60.14
Deba_Abed	33.4343	34.754	29.9568	35.3	45.128	46.3977	30.8122	46.4064	43.68	41.0821	31.4144	41.7691	46.4354	46.9892	47.465
Delta_SB2R_B3448	38.3816	43.0102	34.1337	38.6095	41.8318	41.6403	34.5678	48.7386	44.425	43.9837	34.5851	47.5595	46.6393	51.1712	49.855
Derkado	34.1833	46.1353	32.149	40.0324	47.5297	48.3673	35.8194	49.915	45.075	43.4446	33.7802	51.8958	48.1244	51.3312	51.8
Dialog	35.0315	50.8325	37.7377	43.2414	45.0374	55.7938	38.3193	50.9872	40.415	43.3095	42.626	49.7284	53.6478	52.1998	54.175
Diamant	32.8626	44.6027	26.4957	35.0819	46.3331	41.7816	33.091	46.5143	41.38	39.4917	27.1123	40.1146	46.3186	45.2783	48.125
Digersano	29.5745	43.8503	25.1747	34.0771	43.886	42.546	34.4224	43.9178	40.035	40.8401	30.4215	39.2835	46.9446	45.0202	51.69
Drost	38.3544	50.619	35.1378	40.0413	50.0175	49.2962	37.745	49.4811	46.96	43.4226	37.4747	49.5349	51.3906	52.4557	53.27
Egmont	38.993	44.4532	36.9725	42.7739	46.2406	52.6804	41.3221	56.4912	44.885	45.8137	45.1689	51.4206	52.2706	54.0441	57.065
Elantra	41.5422	45.6061	32.8551	38.2797	40.7123	49.7528	35.5177	48.6915	39.42	37.757	30.3552	43.8642	48.5901	49.0016	50.705
Elo	37.5702	45.4306	34.4349	36.2691	44.2447	42.8541	31.109	46.0238	42.74	40.033	30.7315	39.8312	46.5991	47.9331	49.91
Emir	30.8455	37.4556	30.7557	36.3117	45.9588	42.9509	32.6739	44.2588	38.67	39.9213	33.6885	43.0856	44.5467	48.4142	44.61
Eunova	36.4021	47.5329	39.2726	40.3808	53.3206	53.3987	39.0945	55.118	43.98	42.8424	41.5444	47.9324	51.5194	51.453	54.5
Famin	41.6521	48.2656	31.7576	38.7542	45.0849	48.0858	34.7328	48.9214	42.36	43.5911	33.8696	45.5332	50.1229	51.6807	51.29
Favorit	38.6097	42.8204	29.6455	35.3825	43.8063	40.2885	32.1356	44.8305	40.43	38.9094	32.7889	40.374	46.0269	45.3175	46.52
Felicitas	44.9103	51.0316	36.9742	39.2236	49.006	52.5446	39.1645	52.6347	45.845	41.842	38.986	49.8186	52.9456	52.1638	52.9
Formula	39.1165	46.5699	32.852	36.161	47.968	43.1898	35.5447	48.5722	46.295	41.6773	35.6998	46.9095	50.6688	50.1696	48.515
Forum	41.1018	42.9041	29.785	38.8476	42.5523	46.1168	36.2726	45.6435	38.705	44.4096	31.928	44.0055	50.4238	47.9122	50.96
Freja	38.8671	48.0646	34.3557	42.1437	52.5982	46.8157	38.2436	51.5617	49.425	44.7465	39.9846	50.4648	51.2391	51.7404	51.68
Galan	43.6703	52.044	34.2585	44.3567	46.8779	53.2566	42.9807	55.2004	48.675	46.7801	36.5818	49.6614	55.3366	52.3309	57.665
Gate	44.0579	44.7552	33.0772	39.0296	45.477	46.1103	34.7761	46.9635	45.12	41.8602	32.9554	45.2823	46.8395	49.8169	51.315
Gizmo	46.3387	52.3259	36.6797	41.9837	46.4948	50.4596	38.3368	50.4167	49.14	43.6551	39.604	50.5695	52.0597	51.587	54.17
Golden_Promise	35.4382	36.3531	31.2587	33.561	42.9542	41.4963	31.3348	44.3494	40.165	35.8209	26.8689	38.5575	44.7795	44.7139	44.13
Golf	41.6645	49.3859	34.0637	38.3936	54.6808	51.5353	36.3078	56.4004	48.185	43.3448	37.4383	48.4007	52.4374	55.5566	58.305
Gorm	46.653	49.3808	36.3527	40.1748	44.7124	46.7186	37.7628	52.6156	45.545	41.4831	36.7349	49.3792	51.1659	53.3787	50.83
Hana	40.4491	43.4494	29.085	38.2615	44.7918	45.0751	35.2268	45.3008	40.1	41.7896	30.6078	43.09	44.3492	47.8392	49.47
Hanka	45.078	46.7317	33.0368	41.7739	42.2094	49.7988	36.1234	48.4481	46.685	43.901	42.3035	46.9131	51.8895	52.0494	51.185
Hanna_2RSB	33.8279	46.3626	32.1722	37.1638	41.7684	44.5625	31.2277	48.8967	39.87	40.7195	34.3632	46.7794	47.009	49.1885	50.11
Harry	39.9522	53.7664	39.8949	46.8821	52.2912	54.2183	41.1491	57.6332	43.515	48.4184	44.4037	60.3941	61.2682	58.3	57.915
Helmi	33.8341	40.4175	29.0484	36.7626	40.881	37.8549	37.8647	43.7961	41.055	38.688	32.9254	43.8127	43.5209	46.7019	46.14
Heris	44.5286	51.2891	37.8092	43.2811	45.7079	49.5064	39.5739	50.2195	44.865	44.2308	42.7251	50.7642	55.2944	52.2756	52.695
Hydrogen	42.0202	49.4391	35.6087	43.3113	45.1788	48.8143	34.0963	46.433	44.135	42.4752	39.6193	50.8328	52.678	50.5988	53.895
Ida	38.2139	45.3146	33.0192	38.7828	48.4746	52.9268	32.5799	48.7373	45.47	40.0109	31.0489	45.1691	49.2776	52.4484	53.02
Idumeja	45.0782	47.0944	31.699	40.6416	48.4896	53.9165	41.598	50.3238	48.06	42.3523	34.1851	50.6482	52.9227	52.3848	56.16
Ilga	43.3707	42.5254	34.2687	37.8665	48.3359	44.9585	37.8486	49.1244	44.915	43.607	34.8055	49.3747	49.4843	50.2283	49.995
Imber	36.6465	41.1453	31.7019	38.4928	42.5654	45.5564	33.6643	50.6126	40.92	41.8353	37.4029	46.1014	49.7225	50.0395	49.68
Impala	36.1909	42.5124	30.8989	37.2458	43.6249	40.2169	31.836	45.6109	40.21	39.029	31.1341	42.7432	43.6573	45.2089	47.83
Isaria	34.4206	41.0219	26.87	35.2118	42.0832	39.1576	32.9244	44.0261	41.07	40.3095	32.085	40.5944	43.254	45.0307	47.43
Jarek	45.5638	50.6833	36.32	40.4671	50.3868	50.6345	33.8197	50.1045	46.84	43.8662	34.3974	46.75	51.971	51.6285	52.075
Karat	34.3322	37.0907	31.7991	37.5303	42.9756	43.0565	32.4465	42.0994	37.775	39.359	32.0853	40.1732	49.7412	44.3709	48.575
Kenia	39.7191	44.0125	29.798	37.3378	43.6244	43.4902	32.0822	45.9698	40.62	42.6365	33.7492	45.5502	47.6375	51.2557	45.615
Keops	39.8743	50.2215	34.3047	39.2317	45.4965	46.3033	33.0318	50.5502	42.655	40.1027	39.311	47.9703	53.2481	52.0837	51.7
Koral	48.3259	44.9215	36.536	38.6063	47.5732	49.9331	36.7508	49.9264	43.315	41.7533	37.6258	45.2413	50.2643	49.4006	50.805
Kristaps	25.9102	40.8736	29.1203	33.0816	42.0911	44.9935	34.2823	47.7997	36.575	42.4089	33.6386	43.5752	47.0822	48.669	50.465
Krystal	46.9832	51.1678	34.1705	41.588	50.7825	54.503	42.0324	53.4284	45.505	43.7326	36.7581	47.3285	52.9622	50.9021	57.32
Ladik	41.5943	50.4863	31.9119	40.6162	42.033	49.0165	39.3708	52.8574	43.49	43.3778	38.8362	47.2528	50.6758	51.8093	55.045
Leeni	39.3169	48.1205	30.5076	39.0208	45.2524	44.3578	36.0942	50.1356	41.995	41.095	33.0517	46.2518	45.0095	50.5048	49.79
Lenta	32.8343	37.4847	26.2877	38.0694	43.1558	36.6097	33.3596	45.447	42.555	43.3363	31.7565	43.8977	48.7788	45.7636	46.08
Lofa_Abed	33.7498	41.0249	30.4421	36.662	46.7723	42.7247	35.8748	47.009	44.42	40.2668	37.3593	42.8708	49.6392	48.1624	46.615
Lud	32.7701	50.2745	34.4351	38.5038	49.5845	48.4756	35.1051	52.3219	45.13	43.7883	37.5378	50.5113	52.0315	51.7747	50.12
Lux	44.401	44.6304	34.638	38.1211	45.1586	47.1045	38.3118	52.3632	45.75	43.0503	39.2037	43.7702	48.5762	46.4589	45.715
Lysimax	33.3868	35.656	23.9226	31.2916	37.2466	42.2291	28.4402	39.0038	38.31	36.4191	27.5899	37.4234	41.4918	43.1135	42.115
Maris_Mink	34.3243	37.1989	29.5281	35.9776	43.7683	46.3236	30.4606	44.2162	38.68	39.258	25.271	39.8129	45.8409	48.8204	48.21
Marthe	43.1685	49.1498	34.7546	40.8655	42.7772	46.4048	35.8528	50.993	43.945	42.4116	39.1889	48.4337	53.7415	49.1992	52.565
Midas	29.9342	39.899	28.7585	31.2877	37.6055	40.013	34.5228	42.4197	37.08	36.512	24.7929	36.7163	44.1727	42.6055	41.815
Mona	41.5061	47.989	31.0013	37.5918	42.3665	45.7117	33.3917	51.1506	46.29	46.4633	37.6849	46.3746	52.6496	51.6686	51.5
Nathalie	43.2519	41.7866	31.8278	37.1868	47.823	48.1172	36.1413	47.0656	39.48	36.4075	38.8809	44.9074	50.2178	51.1593	50.88
Nordal	37.7486	47.847	31.7496	38.7276	41.0909	42.273	35.0194	47.1588	45.25	39.3269	29.7312	46.002	50.1421	50.5249	49.545
Odessa	52.0584	50.5658	34.9405	40.8012	53.3826	51.9504	38.6432	51.6556	45.995	45.3818	39.5771	47.4321	53.8722	53.3213	57.065
Odin	26.6951	41.5483	32.5903	35.0873	41.0389	43.1207	34.5263	43.6652	40.335	40.0135	34.1037	40.8703	45.4553	44.4924	49.635
Okos	36.5711	44.5838	28.2299	35.7583	44.0775	41.8562	33.6679	44.7373	38.015	39.1534	32.7575	42.2172	45.652	46.7192	46.86
Optic	45.0464	47.8052	35.2505	41.7446	49.2474	50.0074	36.3233	50.9299	40.995	42.0301	32.8383	45.0937	51.4626	53.2021	51.26
Otto	31.8217	44.5755	34.2675	35.3208	46.7533	46.4842	33.5564	49.548	45.915	41.833	33.8484	43.0517	48.8019	49.5493	50.795
Pasadena	44.2594	48.3324	36.3094	39.7	48.8655	47.8398	34.5019	52.4511	43.565	41.1843	38.8165	44.8378	50.9428	53.9805	51.145
Perun	42.0016	48.2352	34.6134	39.51	44.4196	46.0255	38.7308	47.5809	45.445	43.1061	38.314	45.9282	50.9485	49.3608	50.83
Prisma	45.6635	49.0148	35.4074	43.0174	47.4817	52.1028	37.4974	55.0047	44.62	44.0738	34.9597	50.6782	49.4231	56.803	57.155
Proctor	34.175	38.477	30.5859	36.8978	39.8641	43.8827	32.5366	42.424	41.925	41.7386	31.9142	42.0426	46.2954	45.6721	43.165
Prosa	37.93	50.9334	38.682	43.1425	48.877	49.5622	35.4192	49.7597	47.14	46.1478	42.6295	50.3003	53.3058	53.8481	54.075
Quartz	39.0079	51.6023	36.0856	37.5192	49.886	52.9023	37.7044	51.0457	47.66	45.6797	46.1695	51.1604	52.779	55.8271	56.01
Quench	39.2569	49.7781	33.1006	41.434	48.1196	49.2358	38.2398	50.3298	40.675	45.5509	35.6709	46.6176	53.3168	50.2795	50.335
Rapid	42.2605	47.9455	32.4317	40.965	44.8166	44.707	38.0179	46.8754	44.075	43.3036	40.0578	46.5129	51.0112	49.0135	50
Rika	34.758	45.2315	32.3992	35.7833	45.4869	41.9815	34.6009	44.2863	40.99	41.3556	32.7797	44.3232	47.6079	48.3205	48.295
Riviera	40.6073	50.6763	34.7904	41.9994	49.3337	52.6049	38.4064	54.7873	44.145	42.8038	45.6745	53.6838	57.6692	56.9244	55.405
Roxana	41.3312	48.8354	36.4234	41.6816	45.1322	46.0672	36.0936	51.6843	48.06	45.7205	35.2821	49.1768	51.0195	50.1931	53.325
Ruja	43.9183	50.4912	36.0251	41.7482	52.0775	49.073	38.4004	49.7134	45.59	42.9808	36.8234	47.4673	54.4355	53.4335	56.015
Saana	30.2675	52.3336	34.6003	44.5834	45.4774	46.5383	36.9749	49.8933	47.125	45.2566	40.4113	47.8695	51.7315	53.1528	54.295
Salka	40.6327	44.4143	37.3545	41.6142	50.8595	52.051	38.3956	56.2068	51.06	47.1376	41.3371	53.1912	55.0807	57.4416	58.385
Salve	34.0133	45.1814	28.0705	34.3605	45.8096	50.6004	33.0771	51.4409	46.375	44.5105	35.5427	48.039	52.4346	52.1898	52.645
Scandium	40.0968	47.3523	35.6716	37.1794	48.3484	49.002	32.4482	48.4023	42.1	40.7742	37.0239	47.6887	50.5562	50.6398	50.985
Scarlett	37.5164	48.6953	32.1462	40.6781	44.6609	47.4985	32.8603	49.7299	41.925	43.2077	35.1998	42.48	51.4073	47.4825	50.685
Simba	41.0494	54.3744	37.4941	40.9316	45.9752	51.18	36.1407	55.9793	49.895	48.1089	40.9728	50.5519	56.036	52.132	52.32
Smilla	34.8155	46.7617	35.5138	36.5062	46.8678	49.2778	37.3731	52.1787	43.225	41.2199	37.1197	47.4705	48.7357	49.1724	50.315
Spartan	45.6756	50.5029	35.4509	41.0753	51.7883	47.4822	35.7521	49.0135	43.725	41.084	34.7109	44.6809	50.7032	50.3363	51.04
Static	43.3627	51.5882	36.9345	40.2126	49.6487	51.0038	40.3801	53.1307	42.4	42.6503	37.8719	50.8649	57.1281	50.2366	51.89
Steina	37.158	44.1453	33.5976	39.5437	43.9366	45.4949	36.0027	51.0473	43.055	41.4041	37.0795	47.1867	49.9764	49.674	51.05
Stendes	31.7849	43.6446	30.107	36.2762	45.0466	38.6992	32.8916	44.4978	47.21	36.3504	29.2677	42.6309	45.6323	43.7724	46.42
Tellus	27.1495	48.9125	31.3361	40.7638	46.5754	49.0461	35.1632	50.5514	44.875	43.1045	37.4847	50.8267	51.8607	51.4592	52.145
Terno	42.1196	50.194	40.6761	45.966	52.0665	50.7653	39.5855	54.5629	49.47	46.5042	43.5255	50.9657	58.647	55.9773	56.415
Thuringia	37.9865	51.7363	36.308	40.7863	48.8088	46.3242	35.3721	51.2553	43.605	44.0969	38.8532	49.3058	51.3698	51.9222	51.08
Tocada	43.2154	53.3366	39.0764	44.565	51.6006	50.7945	40.3577	54.9243	45.43	46.9392	43.7677	50.4195	55.0643	58.5262	57.38
Tremois	35.7623	45.7871	26.7906	38.384	46.2826	45.0665	33.504	49.3181	39.535	42.966	35.7095	46.5703	49.7993	49.2531	48.8
Triumph	40.0325	46.9401	31.8188	38.449	42.8096	45.8185	32.4418	46.2416	41.51	42.2075	30.6898	45.1071	48.6223	50.4474	50.125
Tyra	45.0403	44.9214	37.8934	40.8173	46.9996	49.5397	37.3262	50.9994	47.33	44.3096	37.8494	47.3584	51.288	50.8503	51.685
Union	34.5686	47.6299	31.0038	36.4004	40.4822	44.0931	35.0941	46.0563	43.61	41.599	33.5499	43.9131	46.5631	48.2376	47.955
Vada	33.1123	51.3112	34.782	41.3296	51.5556	47.2349	37.2997	53.7102	45.02	43.3528	39.1519	48.2642	51.7352	53.3481	52.12
Valticky	37.81	37.785	31.3822	38.8248	45.8258	46.7062	34.2875	47.9694	43.335	41.8592	33.4309	37.5901	50.5675	50.413	40.755
Vankkuri	30.1277	43.7215	26.7335	35.2655	42.7588	38.5972	31.2201	43.8065	42.835	40.9443	26.2536	44.8776	46.071	44.2403	45.375
Viivi	40.4455	46.663	30.1059	38.4314	46.5868	47.6674	31.4394	48.5711	42.37	41.3768	27.0798	46.3717	46.7253	51.7089	52.045
Volla	31.3135	43.4651	33.8695	34.9633	44.0192	43.9928	33.8753	43.5549	39.225	39.2943	38.5117	44.3012	46.1727	46.6161	47.675
Welam_B5930	29.6883	48.9413	31.2681	37.8783	46.7487	45.8681	35.3663	49.1065	46.535	43.0606	36.7133	47.2101	52.0224	49.9013	52.15
Wisa	33.7664	28.9202	30.113	35.8238	45.0425	44.2825	34.8895	43.6541	41.885	40.2772	32.5276	42.5405	46.2174	46.8227	49.905
Zenit	35.5369	43.7603	32.4095	37.5254	42.041	43.9777	32.2848	46.4502	42.755	40.7579	31.455	42.3962	48.5964	49.4115	49.51
Zephyr_SB2R_B3731	36.0476	35.26	34.1373	37.0618	44.6822	47.1815	31.9924	48.474	45.695	43.6874	37.7376	46.7847	53.1055	49.5908	48.44
Domen	45.7286	52.8522	38.155	44.3984	47.5769	49.5008	42.8051	51.0195	44.975	45.4291	42.0853	51.1594	51.1485	51.1734	53.36
Isabella	39.1099	47.6317	33.8752	39.2261	43.6986	48.1255	37.1818	50.9348	42.47	36.9316	37.6147	41.3251	49.1252	51.4193	46.24
