# Supplementary material for: New loci and candidate genes in spring two-rowed barley detected through meta-analysis of a field trial European network
Source: Theor Appl Genet. 2025 Jun 23;138(7):158. doi: 10.1007/s00122-025-04934-8 (PMC12185650; doi:10.1007/s00122-025-04934-8)
Supplement: Supplementary file 4 — Supplementary file4 (ZIP 342236 KB) [file 122_2025_4934_MOESM4_ESM.zip]

Archive with 1 entries (1 files):
- Table S7 Genotypic data two-rowed spring barley.vcf
